# Supplementary material for: A TRIM21-based bioPROTAC highlights the therapeutic benefit of HuR degradation
Source: Nat Commun. 2023 Nov 4;14:7093. doi: 10.1038/s41467-023-42546-2 (PMC10625600; doi:10.1038/s41467-023-42546-2)
Supplement: Supplementary file 4 — Supplementary Data [file 41467_2023_42546_MOESM4_ESM.xlsx]

## Sheet: Appendix
REAGENT or RESOURCE	SOURCE	IDENTIFIER
Antibodies
Mouse monoclonal anti-HuR [3A2]; used@1:1000	ThermoFisher Scientific	39-0600
Rabbit monoclonal anti-HuR [D9W7E]; used@1:1000	Cell Signaling Technology	12582
Rabbit anti-COXIV; used@1:5000	LI-COR	926-42214
Mouse anti-TRIM21 [D-12]; used@1:500	Santa-Cruz Biotechnology	sc-25351
Goat anti-IgG (Fc); used@1:2000	BioRad	5211-8004
Rabbit polyclonal mCherry; used@1:1000	ThermoFisher Scientific	PA5-34974
Rabbit monoclonal anti-HA [C29F4]; used@1:1000	Cell Signaling Technology	3724
Rabbit monoclonal anti-Camelid VHH Cocktail; used@1:1000	GenScript	A02014-200
Rabbit monoclonal anti-GAPDH [D16H11]; used@1:1000	Cell Signaling Technology	5174
Rabbit monoclonal anti-Vinculin [E1E9V]; used@1:1000	Cell Signaling Technology	13901
Mouse monoclonal anti-FLAG® M2; used@1:5000	Sigma	F3165
Rabbit polyclonal anti-IGF2BP3; used@1:2000	ProteinTech	14642-1-AP
Rabbit polyclonal anti-EIF4A2; used@1:1000	Abcam	AB31218
Rabbit Polyclonal anti-TFAP4; used@1:1000	Novus Biologicals	NBP1-89060
Rabbit monoclonal cocktail (pCdk/pHH3/Actin); used@1:500	Abcam	AB136810
Rabbit polyclonal anti-TNFRSF6B (DcR3); used@1:1000	Abcam	AB8405
Goat anti-mouse (HRP-conjugated); used@1:2000	Cell Signaling Technology	7076
Goat anti-rabbit (HRP-conjugated); used@1:2000	Cell Signaling Technology	7074
Rabbit anti-mouse (HRP-conjugated); used@1:3000	Dako	P0260
Goat anti-rabbit (HRP-conjugated); used@1:5000	Invitrogen	31460
Rabbit anti-goat (HRP-conjugated); used@1:5000	Invitrogen	A27014
Donkey anti-rabbit IgG, Alexa Fluor 568; ; used@1:500	ThermoFisher Scientific	A10042
Goat anti-mouse IgG, Alexa Fluor 488; used@1:500	ThermoFisher Scientific	A11001
Goat anti-Rabbit IgG secondary antibody, IRDye 800CW; used@1:10000	LI-COR	926-32211
Rabbit polyclonal anti-Myc HRP; used @1:5000	Abcam	ab1326
Bacterial and phage strains
BL21(DE3) Competent E. coli	New England Biolabs	C2527
Lucigen TG1 DUOs Electrocompetent Cells for Phage Display (Cultures established in-house)	Lucigen TG1 DUOs Electrocompetent Cells for Phage Display	60502-1
M13K07 helper phage	New England Biolabs	N0315S
NEB® 5-alpha Competent E. coli (Subcloning Efficiency)	New England Biolabs	C2988J
Reagents
Hoechst	ThermoFisher Scientific	H3570
HCS CellMask™ Deep Red Stain	ThermoFisher Scientific	H32721
Dynabeads™ M-280 Streptavidin	Invitrogen	11205D
Bovine Trypsin (from pancreas)	VWR	ICNA0210117901
BugBuster® Protein Extraction Reagent	Merck	70584
Rabbit polyclonal HRP Anti-Myc tag antibody	Abcam	ab1326
3,3’-5’5-tetramethylbenzidine (TMB) substrate	Merck	T0440
DMEM, high glucose, no glutamine, no phenol red	ThermoFisher Scientific	31053028
DMEM, high glucose, pyruvate, no glutamine	ThermoFisher Scientific	10313021
FBS, Certified, HI & GI	ThermoFisher Scientific	1190015
Fetal Bovine Serum, dialyzed, US origin	ThermoFisher Scientific	26400044
L-Glutamine (200 mM)	ThermoFisher Scientific	25030081
Penicillin-Streptomycin (10,000 U/mL)	ThermoFisher Scientific	15140122
Sodium Pyruvate (100 mM)	ThermoFisher Scientific	11360070
Geneticin™ Selective Antibiotic (G418 Sulfate) (50 mg/mL)	ThermoFisher Scientific	10131027
Opti-MEM™ I Reduced Serum Medium	ThermoFisher Scientific	31985070
Gibco™ StemPro™ Accutase™ Cell Dissociation Reagent	ThermoFisher Scientific	A1110501
Lipofectamine RNAiMAX Transfection Reagent	ThermoFisher Scientific	13778075
FuGENE® HD Transfection Reagent	Promega	E2311
Doxycycline hyclate	Scientific Laboratory Supplies	D9891
MG-132, Ready Made Solution - M7449-1ML	Merck	M7449-1ML
HaloTag® TMRDirect ligand	Promega	G2991
Dynabeads™ Protein G for Immunoprecipitation	ThermoFisher Scientific	10003D
Dynabeads™ Protein A for Immunoprecipitation	ThermoFisher Scientific	10001D
Anti-FLAG® M2 Magnetic Beads	Merck	M8823
HaloTag® NanoBRET™ 618 Ligand	Promega	G9801
Series S streptavidin Biacore chip	Cytvia	BR100531
CleanCap® Reagent AG	TriLink BioTechnologies	N-7113-10
5-Methoxyuridine-5'-Triphosphate	TriLink BioTechnologies	N-1093-10
10X Bolt™ Sample Reducing Agent	ThermoFisher Scientific	B00009
2x Laemmli Sample Buffer	BioRad	161-0737
4–15% Criterion™ TGX™ Precast Midi Protein Gel	BioRad	5671083;5671084; 5671085
Precision Plus Protein™ Dual Color Standards	BioRad	1610374
iBlot™ 2 Transfer Stacks, PVDF, regular size	ThermoFisher Scientific	IB24001
Clarity™ Western ECL Substrate	BioRad	1705060
Clarity Max Western ECL Substrate	BioRad	1705062
16% Formaldehyde (w/v), Methanol-free	ThermoFisher Scientific	28908
UltraPure™ Low Melting Point Agarose	ThermoFisher Scientific	16520050
Trypsin/Lys-C Mix, Mass Spec Grade	Promega	V5071
Zirconium oxide beads (1.4 mm and 2.8 mm)	Bertin Corp.	10409
Protease/Phosphatase Inhibitor Cocktail (100X) #5872	New England Biolabs	5872S
Benzonase nuclease - #E1014-25KU	Merck	E1014-25KU
10x RIPA buffer	Merck	20-188
Commercial assays
QIAquick PCR Purification Kit	Qiagen	28104
Q5® Site-Directed Mutagenesis Kit	New England Biolabs	E0554S
QIAprep Spin Miniprep Kit	Qiagen	27106X4
Pierce™ BCA Protein Assay Kit	ThermoFisher Scientific	23225
HiScribe™ T7 High Yield RNA Synthesis Kit	New England BioLabs	E2040S
MEGAclear™ Transcription Clean-Up Kit	ThermoFisher Scientific	AM1908
MTT Cell Growth Assay Kit	Merck	CT02
Deposited data
Raw and processed proteomic data	This paper	PRIDE (http://www.ebi.ac.uk/pride/archive) - Dataset identifiers PXD033221 (non-kinetic data) and PXD033222 (kinetic data)
Code used to analyse proteomic data	This paper	https://github.com/AstraZeneca/trim21-bioprotac
Cell lines
Human retinal pigment epithelial-1 (RPE-1)	ATCC	N/A
HCT116 human colorectal carcinoma	ECACC	N/A
A549 human lung carcinoma	ATCC	N/A
U2OS human osteosarcoma	ATCC	N/A
HCT116 ODIn-T21RBCC-VHHHuR	This paper	N/A
HCT116 ODIn-T21RBCC-VHHGFP	This paper	N/A
HCT116 ODIn-VHHHuR	This paper	N/A
Plasmids, VHH sublibraries and selected VHH sequences
LlamdA® phage display VHH library	Fenderico, N., et al., 2019, Frigotto, L., et al., 2015	N/A
pET24a containing HuR; full-length – AA 1-326; RNA-recognition motif (RRM) 1 and 2 (RRM1+2) – AA 11-186 and RRM1 – AA 11-98	This paper	N/A
pFC14K FLAG-HaloTag® mammalian expression vector containing VHH	This paper	N/A
pTuner containing emGFP-HuR	This paper	N/A
pFN31K Nluc CMV-neo Flexi® vector containing full-length	This paper	N/A
pGEM-HE vector containing VHH-Fc fusions	This paper	N/A
pcDNA3.1(+) containing T21RBCC-VHH fusions	This paper	N/A
pZFN1-T2A-ZFN2-AAVS	Lundin, A., et al., 2020	N/A
pBSK ODIn containing T21RBCC-VHH fusions (adapted from reference)	Lundin, A., et al., 2020	N/A
VHH-FLAG-HaloTag® containing VHH	This paper	N/A
Fc	pFuse-hIgG1-Fc1 (InvivoGen)	N/A
VHHGFP_4	Caussinus et al., 2011 (Addgene)	35579
VHHCas9	This paper	EVQLQESGGGLVQAGGSLRLSCAASGDDFSSVAIGWFRQAPGKEREFVADIHWHGGLTYYADSVKGRFTISRDNAKNTVYLQMNSLKPEDTAVYYCGARDRALFRYSYQQAEGFDYWGQGTQVTVSS
VHHHuR_8	This paper	EVQLQESGGGLVQAGGSLRLSCAASGDTFDQYVMGWFRQAPGKEREFVAGIDWGGRTTYYADSVKGRFTISRDNAKNTVYLQMNSLKPEDTAVYYCATGRSNDYFISYGYAYEYWGQGTQVTVSS
VHHHuR_17	This paper	EVQLQESGGGLVQAGGSLRLSCAASGFTFGITGIGWFRQAPGKEREFVGSIAPDGHSTYYADSVKGRFTISRDNAKNTVYLQMNSLKPEDTAVYYCAAAGRSWATDEYWGQGTQVTVSS
TRIM211-255	This paper	MASAARLTMMWEEVTCPICLDPFVEPVSIECGHSFCQECISQVGKGGGSVCPVCRQRFLLKNLRPNRQLANMVNNLKEISQEAREGTQGERCAVHGERLHLFCEKDGKALCWVCAQSRKHRDHAMVPLEEAAQEYQEKLQVALGELRRKQELAEKLEVEIAIKRADWKKTVETQKSRIHAEFVQQKNFLVEEEQRQLQELEKDEREQLRILGEKEAKLAQQSQALQELISELDRRCHSSALELLQEVIIVLERSE
Software, databases, algorithms and packages
GraphPad Prism v9.0.0	GraphPad for data analysis and presentation	https://www.graphpad.com/scientific-software/prism/
ImageLab v6.1.0.07	ImageLab for immunblot detection and analyses	https://www.bio-rad.com/en-uk/product/image-lab-software?ID=KRE6P5E8Z
Adobe illustrator	Adobe for figure preparation	https://www.adobe.com/products/illustrator
GelCount v1.1.2.0	GelCount for 3D colony formation detection and analyses	https://www.oxford-optronix.com/gelcount-cell-colony-counter
Columbus v2.9.1.532	Columbus for fluorescence analysis	https://www.perkinelmer.com/uk/Product/columbus
Spectronaut (with Pulsar search engine (SN14.10.201222))	Biognosys, Spectronaut for analysing data-independent acquisition (DIA) proteomics	https://biognosys.com/software/spectronaut/
Perseus v1.6.15.0	Perseus for filtering the processed data	http://www.coxdocs.org/doku.php?id=perseus:start
R v3.6.0	R foundation for statistcal computing	https://www.r-project.org/
Python v3.8.5	Python programming language	https://www.python.org/
Reference proteome (to analyse proteomic data)	UniProt human proteome database [https://www.uniprot.org/proteomes/UP000005640]	UP000005640, 96,797 entries
UniProtKB (online version)	UniProtKB keywords linked to biological processes	https://www.uniprot.org/
BioGRID 4.4 (online version)	BioGRID	https://thebiogrid.org/ (Oughtred, R., et al., 2020)
GeneiousPrime v2020.2.4	GeneiousPrime for construct design and sequence analysis	https://www.geneious.com/prime/
limma v3.42.2	R Bioconductor	https://bioconductor.org/packages/release/bioc/html/limma.html
tidyverse v1.3.0	The Comprehensive R Archive Network	https://cran.r-project.org/web/packages/tidyverse/index.html
data.table v1.13.2	The Comprehensive R Archive Network	https://cran.r-project.org/web/packages/data.table/index.html
VennDiagram v1.6.20	The Comprehensive R Archive Network	https://cran.r-project.org/web/packages/VennDiagram/index.html
ggplot2 v3.3.2	The Comprehensive R Archive Network	https://cran.r-project.org/web/packages/ggplot2/index.html
ggrepel v0.9.1	The Comprehensive R Archive Network	https://cran.r-project.org/web/packages/ggrepel/index.html
Biacore Evaluation Software 3.2.1	SPR data collection and analysis	https://www.cytivalifesciences.com/

## Sheet: Supplementary Data 1
Supplementary Data 1: List of significantly downregulated proteins identified when comparing outlined conditions for HCT116 transfected with mRNA. Proteins in green are previously associated HuR proteins, according to BioGRID (Oughtred, R., et al., 2020); determined by Fisher's one-sided test, p-values were adjusted using the g:SCS algorithm
T21RBCC-VHHHuR vs. T21RBCC-VHHGFP	Log2(fold change)	p-value	Adjusted p-value		T21RBCC-VHHHuR vs. VHHHuR	Log2(fold change)	p-value	Adjusted p-value		T21RBCC-VHHHuR vs. VHHGFP	Log2(fold change)	p-value	Adjusted p-value		T21RBCC-VHHGFP vs. VHHHuR	Log2(fold change)	p-value	Adjusted p-value		T21RBCC-VHHGFP vs. VHHGFP	Log2(fold change)	p-value	Adjusted p-value		VHHHuR vs. VHHGFP	Log2(fold change)	p-value	Adjusted p-value
ELAVL1	-2.89536	5.72247e-30	3.69385e-26		ELAVL1	-2.81906	1.32522e-29	8.55427e-26		ELAVL1	-2.84684	9.73649e-30	6.2849e-26		YLPM1	-1.40174	5.52844e-18	1.64885e-14		YLPM1	-1.34756	1.73089e-17	3.93003e-14		ISCU	-1.19884	1.09592e-11	2.35806e-08
ELAVL2	-2.84827	1.86163e-29	6.0084e-26		ELAVL2	-2.63923	2.03476e-28	6.56717e-25		ELAVL2	-2.43559	2.5068e-27	8.09069e-24		PCM1	-1.42745	5.48595e-16	8.85296e-13		PCM1	-1.38043	1.40044e-15	1.80797e-12		ADAT2	-1.1475	2.40446e-11	3.8802e-08
IGF2BP3	-1.16534	3.86002e-24	8.30548e-21		TFAP4	-2.48398	9.25113e-27	1.99053e-23		TFAP4	-2.55295	3.93956e-27	8.47661e-24		C17orf75	-1.01067	1.97661e-12	9.11357e-10		GDF15	-1.01942	2.02225e-13	1.6317e-10		PCBP4	-1.03254	8.12499e-09	6.55585e-06
TFAP4	-1.8016	1.85e-22	2.98543e-19		IGF2BP3	-1.22753	7.7702e-25	1.25392e-21		IGF2BP3	-1.19653	1.71078e-24	2.76077e-21		CEBPB	-1.94029	8.20965e-12	3.11725e-09		C17orf75	-1.07699	3.82786e-13	2.74543e-10		SPEG	-2.87269	0.000192529	0.047799
DSP	-1.11577	6.17884e-10	2.65896e-07		YLPM1	-1.99217	1.54302e-22	1.99203e-19		YLPM1	-1.938	3.56981e-22	4.60862e-19		AHCTF1	-1.1221	9.56623e-11	2.80682e-08		AHCTF1	-1.22321	1.17938e-11	4.8499e-09
PEG10	-1.10922	1.88922e-07	2.5406e-05		SERPINE2	-1.33267	6.68743e-14	3.32057e-11		SERPINE2	-1.33734	6.08981e-14	2.80784e-11		MCM3AP	-1.41457	5.23459e-10	1.08505e-07		TPR	-1.05494	1.32249e-11	5.02156e-09
SDC4	-1.51769	2.48326e-06	0.000190826		LONP2	-1.08084	4.34762e-13	1.58472e-10		PLIN2	-1.24773	6.1236e-13	2.08041e-10		ZNF281	-1.19296	1.3862e-09	2.29434e-07		CEBPB	-1.67648	2.76997e-10	5.58754e-08
RNF115	-1.21511	1.22927e-05	0.000639912		CEBPB	-2.17654	4.37522e-13	1.58472e-10		LONP2	-1.01903	1.98763e-12	5.83189e-10		TNFRSF12A	-1.18023	2.22651e-08	1.91628e-06		MCM3AP	-1.37127	1.05822e-09	1.77048e-07
MRFAP1	-1.05654	4.31733e-05	0.00167147		PCM1	-1.08275	9.59923e-13	2.91398e-10		PCM1	-1.03573	2.9879e-12	8.38561e-10		NUP88	-1.03997	3.06252e-08	2.44056e-06		CEP350	-1.88957	3.07476e-09	3.81297e-07
CCDC171	-1.01586	0.000238465	0.00578681		PLIN2	-1.15548	4.36931e-12	1.12816e-09		NUP98	-1.16038	8.73725e-12	1.81932e-09		FBRS	-1.08887	3.11449e-08	2.45171e-06		TNFRSF12A	-1.22989	9.4621e-09	9.1161e-07
MCM8	-1.02063	0.000340042	0.00732953		NUP205	-1.47721	8.53377e-12	2.01923e-09		TPR	-1.06033	1.16586e-11	2.04344e-09		ELF2	-1.06931	5.22762e-08	3.51503e-06		OFD1	-1.06532	1.41009e-08	1.30031e-06
MAGEA2	-2.25286	0.000929477	0.0138319		NUP98	-1.12793	1.76197e-11	3.44653e-09		CEBPB	-1.91273	1.1713e-11	2.04344e-09		MYCBP2	-1.03113	5.78048e-08	3.8467e-06		ZNF281	-1.05101	2.087e-08	1.79621e-06
B4GALT5	-1.23032	0.00619873	0.0485592		RGPD5	-1.21784	5.08148e-11	7.39791e-09		ISY1	-1.2666	1.52752e-11	2.52825e-09		CEP350	-1.63352	6.31732e-08	4.16105e-06		MYCBP2	-1.0633	3.12712e-08	2.37478e-06
					NUP188	-1.19834	3.25543e-10	3.5023e-08		NUP205	-1.43132	1.86204e-11	2.93158e-09		ZFAND5	-1.15476	1.17662e-07	7.16515e-06		MID1IP1	-1.07203	5.06724e-08	3.55533e-06
					AHCTF1	-1.06284	3.40918e-10	3.59364e-08		AHCTF1	-1.16395	3.97673e-11	5.52516e-09		MID1IP1	-1.02064	1.32058e-07	7.7494e-06		ZFAND5	-1.13635	1.59945e-07	8.78796e-06
					TCF20	-1.17615	4.33699e-10	3.91816e-08		RGPD5	-1.22861	4.10856e-11	5.52516e-09		ID1	-1.23236	1.40147e-07	8.07723e-06		ELF2	-1.00507	1.73693e-07	8.96953e-06
					KCNN4	-1.13667	4.39322e-10	3.91816e-08		MID1IP1	-1.36764	2.63853e-10	2.37433e-08		ODF2	-1.12709	7.91349e-07	3.36063e-05		ID1	-1.1926	2.59906e-07	1.2336e-05
					NCOR2	-1.23103	5.89832e-10	4.82288e-08		NUP188	-1.20615	2.8007e-10	2.44305e-08		SENP6	-1.8036	1.3205e-06	5.13482e-05		ODF2	-1.11567	9.46288e-07	3.52917e-05
					MID1IP1	-1.31625	6.36146e-10	5.06953e-08		SIPA1L3	-1.18375	2.8735e-10	2.46961e-08		RNF169	-1.1187	2.50729e-06	8.09228e-05		SENP6	-1.83177	1.00992e-06	3.62167e-05
					SIPA1L3	-1.11808	1.05641e-09	7.92921e-08		KIAA0586	-1.88655	2.94593e-10	2.46961e-08		CDC25B	-1.28378	3.12123e-06	9.68631e-05		CDC25B	-1.36115	1.16491e-06	4.04273e-05
					MAN1B1	-1.17474	1.10849e-09	8.22448e-08		RNF115	-2.11162	2.98484e-10	2.47014e-08		GRB10	-1.10619	6.38905e-06	0.000167704		RNF169	-1.12727	2.20792e-06	6.75455e-05
					RNF115	-1.98995	1.15318e-09	8.2621e-08		PIAS4	-1.11541	3.33165e-10	2.57863e-08		CBX2	-1.52262	1.75115e-05	0.000388442		KIAA0586	-1.18426	3.10635e-06	8.91503e-05
					TUT1	-1.0117	1.16622e-09	8.2621e-08		MAN1B1	-1.21501	5.16972e-10	3.58823e-08		KIAA0586	-1.05468	1.87008e-05	0.00041071		ZBTB40	-1.35385	9.84692e-06	0.000237688
					PIAS4	-1.05365	1.21579e-09	8.2621e-08		TCF3	-1.10382	5.51768e-10	3.789e-08		SGO2	-1.62254	3.07885e-05	0.000593253		GRB10	-1.0366	1.71388e-05	0.000366328
					ISY1	-1.0435	1.44499e-09	9.51777e-08		NCOR2	-1.23375	5.60934e-10	3.8114e-08		ZBTB40	-1.18908	6.26604e-05	0.00106721		NDFIP1	-1.17951	3.09745e-05	0.000586336
					KIAA0586	-1.75696	1.48214e-09	9.66382e-08		KCNN4	-1.12299	5.7946e-10	3.81675e-08		NUP85	-1.16544	9.59748e-05	0.00150368		B3GNT2	-1.60683	3.99562e-05	0.000710515
					SMARCC2	-1.10695	1.71071e-09	1.08261e-07		SMARCC1	-1.00471	7.00873e-10	4.52413e-08		GLT8D1	-1.10759	9.99987e-05	0.00155747		FAM53C	-1.05639	7.53729e-05	0.00116621
					ODF2	-1.52943	1.80364e-09	1.11947e-07		TCF20	-1.13102	1.05394e-09	6.24146e-08		AHDC1	-1.86015	0.000573679	0.00611073		NUP85	-1.17856	8.30998e-05	0.00125918
					TCF3	-1.03659	2.25478e-09	1.31904e-07		SMARCC2	-1.09876	2.01588e-09	1.08437e-07		OBI1	-1.69631	0.000782693	0.00780878		NEU1	-1.00851	8.42847e-05	0.00126525
					GLE1	-1.28356	4.70982e-09	2.35372e-07		ODF2	-1.51801	2.12794e-09	1.1352e-07		APOB	-1.23117	0.00186467	0.0148966		CBX2	-1.30903	0.000135053	0.00179745
					KIDINS220	-1.22063	9.01756e-09	4.04225e-07		GJB2	-1.08841	2.6711e-09	1.39048e-07		FEM1A	-1.04431	0.00232067	0.0174131		SGO2	-1.31704	0.000418737	0.00425832
					DIDO1	-1.11257	1.06212e-08	4.57068e-07		APPBP2	-1.08504	4.32931e-09	1.96801e-07		EXO1	-1.13883	0.002865	0.0203003		AHDC1	-1.85065	0.000605605	0.00571518
					MRTFA	-1.10702	1.16336e-08	4.89502e-07		SASS6	-1.01034	4.4168e-09	1.99374e-07		CREB1	-1.1687	0.00347199	0.0236065		NIBAN1	-1.25307	0.000786316	0.00691509
					ELF2	-1.15091	1.16783e-08	4.89502e-07		GLE1	-1.26778	6.13933e-09	2.62446e-07		B3GNT2	-1.06519	0.00348172	0.0236325		PKN3	-1.01555	0.000879821	0.00754216
					EIF4ENIF1	-1.12228	1.22925e-08	5.0864e-07		DIDO1	-1.12643	8.18342e-09	3.25247e-07		NIBAN1	-1.06109	0.00361081	0.0241281		SPEG	-2.38126	0.00142592	0.0108286
					MYCBP2	-1.08946	1.90468e-08	7.36212e-07		MYCBP2	-1.12164	1.0402e-08	3.94969e-07		LGALS8	-1.98375	0.00832137	0.0442342		BRIP1	-1.54289	0.00153149	0.011397
					APPBP2	-1.0103	1.94713e-08	7.43712e-07		SDC4	-2.0027	1.3781e-08	5.11244e-07		ITFG1	-1.20769	0.00946295	0.0485151		FEM1A	-1.0816	0.00169293	0.012251
					SDC4	-1.93154	2.89726e-08	1.0164e-06		EMSY	-1.34513	1.42426e-08	5.16495e-07							EXO1	-1.13018	0.00305564	0.0191125
					ID1	-1.33423	2.93638e-08	1.02456e-06		OFD1	-1.04908	1.93714e-08	6.72657e-07							OBI1	-1.39002	0.00467637	0.026135
					ARID1B	-1.07727	3.77788e-08	1.23788e-06		EIF4ENIF1	-1.08328	2.54928e-08	8.31089e-07							SPTBN2	-1.44731	0.00486885	0.0270004
					RNF169	-1.39809	4.22796e-08	1.33782e-06		RNF169	-1.40666	3.74028e-08	1.12787e-06							STK32C	-1.74666	0.00613409	0.0326966
					EMSY	-1.2719	4.45506e-08	1.38257e-06		ELF2	-1.08667	3.79059e-08	1.12955e-06							CEP192	-1.4457	0.00801935	0.0403783
					SGO1	-1.25625	6.44288e-08	1.85664e-06		BUB1	-1.11667	5.3741e-08	1.5007e-06							WEE1	-1.17954	0.0105238	0.0491542
					TNRC6C	-1.26581	6.78431e-08	1.93773e-06		ID1	-1.29447	5.38419e-08	1.5007e-06
					ZFAND5	-1.18418	7.22116e-08	2.03548e-06		ZFAND5	-1.16576	9.79939e-08	2.36026e-06
					MCM3AP	-1.11372	8.34098e-08	2.29111e-06		EXTL2	-1.21416	1.00735e-07	2.41726e-06
					EXTL2	-1.20499	1.16596e-07	2.9866e-06		BANP	-1.0645	1.19589e-07	2.7969e-06
					RAD54B	-1.08588	2.25187e-07	5.19136e-06		ARID1B	-1.00252	1.54115e-07	3.47836e-06
					BUB1	-1.02992	2.54216e-07	5.69779e-06		TNRC6C	-1.21207	1.56866e-07	3.52812e-06
					BANP	-1.00839	3.30993e-07	7.16966e-06		MCM3AP	-1.07042	1.78535e-07	3.9066e-06
					PRELID1	-1.271	4.01966e-07	8.39705e-06		SGO1	-1.17594	2.28892e-07	4.86019e-06
					CLSPN	-1.00005	7.30003e-07	1.37381e-05		ATF7	-1.19858	2.75617e-07	5.66595e-06
					NUP85	-1.57117	1.06645e-06	1.9069e-05		NDFIP1	-1.53847	4.28886e-07	8.14253e-06
					MAD2L1BP	-1.05977	2.53263e-06	3.88316e-05		DNA2	-1.12672	5.64881e-07	1.03883e-05
					TENT2	-1.00207	2.58477e-06	3.95372e-05		RAD54B	-1.00561	9.05233e-07	1.53771e-05
					NDFIP1	-1.35454	3.82369e-06	5.37732e-05		NUP85	-1.58429	9.22497e-07	1.56292e-05
					SIK3	-1.06801	4.92757e-06	6.71412e-05		DLG5	-1.15423	1.33713e-06	2.09494e-05
					SERPINB8	-1.09986	5.87291e-06	7.73666e-05		ZNF557	-1.04324	1.83399e-06	2.69055e-05
					DLG5	-1.05313	6.04562e-06	7.89969e-05		SERPINB8	-1.16911	2.17742e-06	3.08015e-05
					FOXC1	-1.04589	6.28986e-06	8.15283e-05		DNAJC15	-1.46748	2.34939e-06	3.26839e-05
					GSE1	-1.155	6.48395e-06	8.33742e-05		GSE1	-1.22759	2.42269e-06	3.34156e-05
					CDC25B	-1.21404	7.60818e-06	9.53608e-05		RREB1	-1.17605	2.80375e-06	3.80215e-05
					GRB10	-1.0828	8.90224e-06	0.000108015		CDC25B	-1.29141	2.83178e-06	3.8321e-05
					RREB1	-1.06821	1.27406e-05	0.000146336		NCOA4	-1.129	2.93435e-06	3.96259e-05
					KRT222	-1.00977	2.05577e-05	0.000214033		FAM53C	-1.27719	4.80105e-06	5.89096e-05
					DNAJC15	-1.27437	2.11002e-05	0.000218272		MAD2L1BP	-1.01075	5.45906e-06	6.54985e-05
					LRRC8D	-1.04607	2.42369e-05	0.000246765		SPEG	-3.70245	5.71825e-06	6.8102e-05
					CDCA3	-1.22523	2.57807e-05	0.000257607		MIS18BP1	-1.05819	8.3241e-06	9.36099e-05
					PTPRK	-1.26585	2.59875e-05	0.000258784		PRELID1	-1.05075	9.73694e-06	0.00010599
					ZKSCAN1	-1.09954	3.4804e-05	0.000325122		PHLPP1	-1.54724	1.01316e-05	0.000108488
					BRF2	-1.04883	4.9939e-05	0.000439178		MED23	-1.12565	1.10398e-05	0.000116441
					MED23	-1.01086	5.14778e-05	0.000448434		BRF2	-1.15917	1.19581e-05	0.000125037
					WEE1	-2.01927	5.447e-05	0.000470059		PTPRK	-1.2975	1.81956e-05	0.000176091
					AHDC1	-2.14836	0.000107542	0.000827396		ZBTB40	-1.29762	1.85497e-05	0.000178182
					FAM53C	-1.02188	0.000115381	0.000869059		CDCA3	-1.24529	2.04132e-05	0.000192361
					ZBTB40	-1.13285	0.000117133	0.000880203		TIMM22	-1.21257	2.10393e-05	0.000196711
					FEM1A	-1.36849	0.000134872	0.000987352		MED11	-1.24896	2.20158e-05	0.000204477
					OBI1	-1.97024	0.000145396	0.00104165		GRB10	-1.01321	2.3865e-05	0.000218508
					TIMM22	-1.02487	0.000193714	0.0013232		ZKSCAN1	-1.10079	3.42567e-05	0.000293134
					PABPN1	-1.67751	0.000198202	0.00134462		WEE1	-2.0235	5.29561e-05	0.00041284
					SMG7	-1.04377	0.000204103	0.00137476		FEM1A	-1.40578	9.61508e-05	0.000663363
					PHLPP1	-1.23307	0.000217092	0.00144616		PABPN1	-1.76006	0.000109876	0.000736609
					EXO1	-1.45865	0.000238337	0.00155873		AHDC1	-2.13886	0.000113726	0.000758368
					NEDD1	-1.17486	0.0002979	0.00186332		SLF2	-1.77136	0.000158951	0.00100198
					SENP6	-1.21014	0.000369838	0.00224582		KAT5	-1.20096	0.000160102	0.00100629
					ARMC7	-1.06028	0.000386069	0.00232687		ETV3	-1.25477	0.000162393	0.00101682
					MCM8	-1.0035	0.000410705	0.00245176		ZNF503	-1.59169	0.000242834	0.00141089
					TCEAL4	-1.19284	0.000687786	0.00364504		CFAP97	-2.68987	0.000243325	0.00141247
					SGO2	-1.23259	0.000843383	0.0042799		EXO1	-1.44999	0.000255476	0.00147372
					C3orf33	-1.19379	0.00103292	0.00503206		SECISBP2	-1.83849	0.000272583	0.00155188
					SLC39A10	-1.29936	0.00109888	0.00526599		SENP6	-1.23831	0.000284968	0.00159261
					TAF7	-1.1478	0.00113154	0.00540241		LCOR	-1.14394	0.00077463	0.00362599
					ETV3	-1.03166	0.00134792	0.00624162		B3GNT2	-1.25285	0.000783056	0.00365219
					LCOR	-1.06904	0.0015036	0.00679199		STAU2	-1.54636	0.000795293	0.00367967
					ZNF503	-1.32214	0.00167952	0.0074562		OBI1	-1.66395	0.000950669	0.00426743
					SECISBP2	-1.54215	0.0016821	0.00745737		TAF7	-1.15872	0.00103124	0.00456246
					SLF2	-1.40248	0.00188219	0.00814314		MAGEA2	-2.22683	0.00104309	0.0046086
					KLF16	-1.23695	0.00309117	0.0121891		ZNRF1	-1.27051	0.00107596	0.00472149
					IP6K2	-1.59438	0.00321815	0.0126051		ZNF800	-1.25621	0.00261049	0.00947608
					ZFP36L2	-1.34263	0.00558905	0.0196929		B4GALT5	-1.37065	0.0026123	0.00947608
					SCAMP4	-2.32863	0.00600771	0.0208606		CEP192	-1.61014	0.00353404	0.0121471
					CEP192	-1.49017	0.00644913	0.022061		SCAMP4	-2.48614	0.00360411	0.0123748
					ZNRF1	-1.01922	0.00696767	0.023413		JAG1	-1.0098	0.00486618	0.0159367
					KBTBD6;KBTBD7	-1.27952	0.00724945	0.0241291		KBTBD6;KBTBD7	-1.31323	0.00599303	0.0188983
					ESRP2	-1.00106	0.00765685	0.0251951		VPS72	-1.7621	0.00729077	0.0222095
					STAU2	-1.14436	0.00991168	0.0310357		RTTN	-1.10588	0.00828402	0.0246421
					MINDY4	-1.21185	0.0101154	0.0314827		GGCX	-1.20842	0.00887789	0.0259777
					NANP	-1.37074	0.0108632	0.0333757		KLHL8	-1.18585	0.00928564	0.0269363
					SF1	-1.18449	0.0153628	0.0440741		KLF16	-1.06416	0.00963573	0.0277425
					B4GALT5	-1.04768	0.0179282	0.0494558		SF1	-1.22286	0.0125932	0.0344153
					SLC35B3	-1.58975	0.0179883	0.0495097		BRF1	-1.21067	0.0147074	0.0389074
										CDK17	-1.89113	0.0154922	0.0405359
										TGFB1I1	-2.19708	0.0162352	0.0420538

## Sheet: Supplementary Data 2
Supplementary Data 2: List of significantly upregulated proteins identified when comparing outlined conditions for HCT116 transfected with mRNA. Proteins in green are previously associated HuR proteins, according to BioGRID (Oughtred, R., et al., 2020); determined by Fisher's one-sided test, p-values were adjusted using the g:SCS algorithm
T21RBCC-VHHHuR vs. T21RBCC- VHHGFP	Log2(fold change)	p-value	Adjusted p-value		T21RBCC-VHHHuR vs. VHHHuR	Log2(fold change)	p-value	Adjusted p-value		T21RBCC-VHHHuR vs. VHHGFP	Log2(fold change)	p-value	Adjusted p-value		T21RBCC-VHHGFP vs. VHHHuR	Log2(fold change)	p-value	Adjusted p-value		T21RBCC-VHHGFP vs. VHHGFP	Log2(fold change)	p-value	Adjusted p-value		VHHHuR vs. VHHGFP	Log2(fold change)	p-value	Adjusted p-value
CEP350	1.39523	1.16892e-06	0.000106273		CCDC171	5.04895	5.3491e-20	5.75474e-17		CCDC171	5.32325	1.09979e-20	1.18319e-17		CCDC171	6.06481	2.13518e-22	1.37826e-18		CCDC171	6.33912	5.54091e-23	3.57666e-19		GON4L	1.23984	3.74086e-05	0.0127091
CTSL	1.06626	3.63209e-05	0.00148289		NME3	1.14921	2.67291e-14	1.56851e-11		AIF1L	1.11177	0.000106629	0.00072072		NME3	1.0466	3.22478e-13	2.31288e-10		PTOV1	1.08635	1.20214e-11	4.8499e-09		TECPR2	1.0546	6.77204e-05	0.0218567
CREB1	1.59734	0.000144014	0.00409519		PCBP4	1.09416	2.32851e-09	1.33014e-07		KRT9	1.37988	0.000433326	0.00224849		PTOV1	1.20787	8.20759e-13	4.415e-10		UBC	1.12536	4.63569e-08	3.32482e-06
KRT9	1.24343	0.00126302	0.0167066		FYTTD1	1.07703	5.23955e-05	0.000455199		MT1X	1.2913	0.000641694	0.00311205		PCBP4	1.04635	6.12609e-09	7.90878e-07		SNAPC1	1.03342	7.02798e-05	0.00110379
CNEP1R1	1.10784	0.00184311	0.0212451		CALML5	1.30197	0.000496219	0.00284109		SYNGR3	2.72996	0.000869233	0.00394301		UBC	1.14493	3.27997e-08	2.55087e-06		SYNGR3	2.40623	0.00280672	0.0179558
ACTA1	1.32524	0.00635353	0.0493608		KRT9	1.15414	0.0024942	0.0102158		MT1E	1.34557	0.000939573	0.00422056		FYTTD1	1.25084	5.88192e-06	0.000158637
					OXNAD1	1.1665	0.00539443	0.0191429		COX7A2L	1.18429	0.00730571	0.0222445		SNAPC1	1.11205	2.57401e-05	0.000514396
					TSPAN13	1.20725	0.00554495	0.0195695		METTL2B	1.82649	0.00984573	0.0282212		IGKC	1.79965	0.00288109	0.0203691
					SYNGR3	2.17476	0.00626814	0.0215561		DAD1	1.73033	0.0101335	0.0288538		OXNAD1	1.11574	0.00748759	0.0404117
										HRNR	1.11249	0.0126735	0.0345616
										ZDHHC3	1.02841	0.0157176	0.0409478

## Sheet: Supplementary Data 3
Supplementary Data 3: List of significantly downregulated proteins identified within the intersections of proteomics comparisons against T21RBCC-VHHHuR in HCT116 cells transfected with mRNA. Proteins in green are previously associated HuR proteins, according to BioGRID (Oughtred, R., et al., 2020)
T21RBCC-VHHHuR vs. VHHHuR VS. T21RBCC-VHHHuR vs. VHHGFP VS. T21RBCC-VHHHuR vs. T21RBCC-VHHGFP		T21RBCC-VHHHuR vs. VHHHuR VS. T21RBCC-VHHHuR vs. VHHGFP		T21RBCC-VHHHuR vs. VHHHuR VS. T21RBCC-VHHHuR vs. T21RBCC-VHHGFP		T21RBCC-VHHHuR vs. VHHGFP VS. T21RBCC-VHHHuR vs. T21RBCC-VHHGFP
ELAVL1		YLPM1		MCM8		MAGEA2
ELAVL2		SERPINE2
IGF2BP3		LONP2
TFAP4		CEBPB
SDC4		PCM1
RNF115		PLIN2
B4GALT5		NUP205
		NUP98
		RGPD5
		NUP188
		AHCTF1
		TCF20
		KCNN4
		NCOR2
		MID1IP1
		SIPA1L3
		MAN1B1
		PIAS4
		ISY1
		KIAA0586
		SMARCC2
		ODF2
		TCF3
		GLE1
		DIDO1
		ELF2
		EIF4ENIF1
		MYCBP2
		APPBP2
		ID1
		ARID1B
		RNF169
		EMSY
		SGO1
		TNRC6C
		ZFAND5
		MCM3AP
		EXTL2
		RAD54B
		BUB1
		BANP
		PRELID1
		NUP85
		MAD2L1BP
		NDFIP1
		SERPINB8
		DLG5
		GSE1
		CDC25B
		GRB10
		RREB1
		DNAJC15
		CDCA3
		PTPRK
		ZKSCAN1
		BRF2
		MED23
		WEE1
		AHDC1
		FAM53C
		ZBTB40
		FEM1A
		OBI1
		TIMM22
		PABPN1
		PHLPP1
		EXO1
		SENP6
		TAF7
		ETV3
		LCOR
		ZNF503
		SECISBP2
		SLF2
		KLF16
		SCAMP4
		CEP192
		ZNRF1
		KBTBD6;KBTBD7
		STAU2
		SF1

## Sheet: Supplementary Data 4
Supplementary Data 4: List of significantly downregulated proteins identified when comparing outlined conditions for the T21RBCC-VHHHuR ODIn cell at time points post-doxycycline. Proteins in green are previously associated HuR proteins, according to BioGRID (Oughtred, R., et al., 2020); determined by Fisher's one-sided test, p-values were adjusted using the g:SCS algorithm
T21RBCC-VHHHuR 0H (+DOX) vs. 0H (-DOX)	Log2(fold change)	p-value	Adjusted p-value		T21RBCC-VHHHuR 24H (+DOX) vs. 0H (+DOX)	Log2(fold change)	p-value	Adjusted p-value		T21RBCC-VHHHuR 48H (+DOX) vs. 0H (+DOX)	Log2(fold change)	p-value	Adjusted p-value		T21RBCC-VHHHuR 72H (+DOX) vs. 0H (+DOX)	Log2(fold change)	p-value	Adjusted p-value
CFAP298	-3.38398	1.69396e-05	0.0180549		C18orf21	-2.27761	3.74411e-07	0.000326499		ELAVL2	-1.86163	1.33511e-08	1.24943e-05		TNFRSF6B	-3.73584	2.95857e-09	5.65437e-06
FLG2	-1.07498	7.87209e-05	0.046474		ELAVL2	-1.1774	4.02217e-07	0.000326499		IRF2BPL	-1.7396	1.34678e-08	1.24943e-05		IRF2BPL	-1.78446	1.11312e-08	1.44572e-05
					TNFRSF6B	-1.7203	9.44929e-07	0.000557852		TNFRSF6B	-2.29225	1.13759e-07	7.38754e-05		ELAVL2	-1.74659	2.15095e-08	2.32804e-05
					TRPM4	-1.3229	3.15802e-06	0.00146487		FLYWCH2	-1.37266	1.41439e-07	7.75876e-05		AKAP12	-1.31072	1.42715e-07	9.26793e-05
					YLPM1	-1.03521	6.06006e-06	0.0026236		JCAD	-2.47811	2.0498e-07	0.000102395		H1-0	-1.1429	3.27557e-07	0.000177263
					ZDHHC20	-1.99954	1.0545e-05	0.0032609		RBFOX1;RBFOX2	-2.40212	3.81162e-07	0.000137515		ELAVL1	-1.9033	5.0473e-07	0.000186994
					DPY19L3	-1.68146	5.80739e-05	0.00948546		UHRF1	-1.16559	4.10995e-07	0.000140474		CNTNAP3	-1.71707	5.0115e-07	0.000186994
					RUNX1	-1.48651	7.12258e-05	0.0105123		CD9	-1.16668	5.25904e-07	0.00016263		EIF4A2	-1.1292	4.57918e-07	0.000186994
					C11orf68	-1.08534	0.000179909	0.0192324		ELAVL1	-1.85396	6.12235e-07	0.000175708		FLYWCH2	-1.13834	5.6341e-07	0.000192568
					TCF7L2	-1.04285	0.000392804	0.0277269		KRT2	-1.01745	7.30586e-07	0.000189777		CD9	-1.10287	7.9483e-07	0.000245792
					PHLDA1	-1.39881	0.000401493	0.0280355		ANXA3	-1.10656	8.45161e-07	0.000196017		CSNK1E	-1.78831	2.25746e-06	0.000354444
										AKAP12	-1.03472	8.16011e-07	0.000196017		EREG	-1.47061	2.02261e-06	0.000354444
										SLC38A2	-1.15786	8.80729e-07	0.000197223		CAVIN3	-1.29922	2.65238e-06	0.000354444
										CNTNAP3	-1.50114	1.34168e-06	0.000248938		VSNL1	-1.1247	2.04178e-06	0.000354444
										RNF31	-2.10585	1.68181e-06	0.000280043		EVPL	-1.1774	2.81234e-06	0.000358104
										KNTC1	-1.2817	1.96223e-06	0.000303398		TMEM41B	-1.20177	2.88598e-06	0.000360415
										KANK2	-1.18221	2.2557e-06	0.000318445		NQO1	-1.16924	3.15122e-06	0.000386113
										EREG	-1.38439	3.13394e-06	0.000380723		TBL1XR1	-1.27781	3.67647e-06	0.000429682
										MT1F	-1.19067	3.88469e-06	0.000424726		PCMTD2	-1.47182	3.9426e-06	0.000433953
										YLPM1	-1.09585	4.02525e-06	0.000424726		LRATD2	-1.35902	5.82452e-06	0.000532738
										MT1E	-1.0376	3.83334e-06	0.000424726		SLC2A1	-1.16824	5.36528e-06	0.000532738
										VSNL1	-1.02443	4.01323e-06	0.000424726		TMSB4X	-1.04363	5.66485e-06	0.000532738
										TMSB4X	-1.07899	4.45864e-06	0.000438704		MT1F	-1.07558	8.0559e-06	0.000622798
										PCMTD2	-1.41208	5.31203e-06	0.000492805		CDA	-1.07181	9.31082e-06	0.000679376
										ATP5F1B	-3.34506	5.75402e-06	0.000511986		AHNAK	-1.53128	1.11182e-05	0.000752103
										SEMA4B	-2.53868	5.64771e-06	0.000511986		SLC2A3;SLC2A14	-2.50065	1.16235e-05	0.000770236
										TCF7L2	-1.93299	5.7553e-06	0.000511986		SLC20A1	-2.40967	1.29351e-05	0.000831687
										CHD5	-1.14806	6.47768e-06	0.000534258		IRF2BP2	-1.03374	1.3748e-05	0.000866794
										ITGB4	-1.05889	6.49929e-06	0.000534258		JCAD	-1.33217	1.84527e-05	0.000989027
										MBNL2	-1.00735	9.44183e-06	0.000712968		TCF7L2	-1.61555	2.05678e-05	0.00104349
										SLC2A1	-1.0559	1.10446e-05	0.000783462		CDH3	-1.1096	2.90133e-05	0.00127489
										SLC20A1	-2.37167	1.44744e-05	0.000949462		NR2F1	-1.56101	3.57694e-05	0.00145179
										SLC2A3;SLC2A14	-2.38828	1.60909e-05	0.00100475		CBFB	-1.04625	4.09855e-05	0.00157491
										TBL1XR1	-1.02821	1.73311e-05	0.00106178		TESC	-2.21535	4.44357e-05	0.0016121
										RTN2	-2.30153	1.86132e-05	0.00111921		RBFOX1;RBFOX2	-1.23676	4.47552e-05	0.00161467
										RUNX1	-1.71948	2.60821e-05	0.00137593		RBPMS	-3.61413	5.43714e-05	0.001839
										CSNK1E	-1.26482	2.66966e-05	0.00137593		QPCTL	-1.28543	5.40863e-05	0.001839
										ESRP1	-1.0614	2.80908e-05	0.00140324		LIME1	-2.93501	9.52403e-05	0.00269794
										MT2A	-1.03616	3.11614e-05	0.00152152		FADS1	-1.37634	0.000131089	0.00327328
										DCD	-1.16235	3.15373e-05	0.00152838		TBL1X	-1.39828	0.000133376	0.00328086
										NR2F2	-1.11648	4.37953e-05	0.00191111		SQLE	-1.14157	0.000162809	0.00364581
										UBE2C	-1.48553	4.91469e-05	0.00204553		ORC6	-1.17915	0.000191728	0.00407215
										MISP	-1.00134	5.79495e-05	0.00227588		FRAS1	-1.18418	0.000198872	0.0041102
										KITLG	-1.12075	6.31692e-05	0.00237979		SLC2A3	-2.71682	0.000217674	0.00434887
										AREG	-1.71618	9.07683e-05	0.00311454		AREG	-1.49687	0.000225552	0.00442211
										PHLDA1	-1.71494	0.000105391	0.00337		LSM14B	-1.10478	0.000249924	0.00470437
										AHNAK	-1.099	0.000110604	0.00343785		APOBEC3F	-1.37901	0.000279039	0.00503356
										ID1	-1.74047	0.000124364	0.00360546		H1FX	-1.09788	0.000278229	0.00503356
										NR2F1	-1.3006	0.000124169	0.00360546		OCLN	-1.10411	0.000322896	0.00553269
										LIME1	-2.74866	0.00014783	0.00407915		ASF1B	-1.5046	0.000412083	0.00651111
										RPLP1	-1.00422	0.00015148	0.00411595		PHLDA1	-1.36708	0.000464554	0.00706514
										CCDC93	-1.67764	0.000153707	0.00415904		CPNE7	-1.47278	0.000482133	0.00718112
										ASF1B	-1.74615	0.000156297	0.00419832		SEMA4B	-1.30777	0.000517922	0.00756832
										FANCA	-1.02496	0.000158554	0.00422401		ID1	-1.3861	0.000546116	0.00784233
										TESC	-1.81038	0.000174024	0.00442096		F3	-1.57624	0.000708615	0.00924045
										SLC29A1	-1.42472	0.000187595	0.00456303		NFIL3	-3.05587	0.000895885	0.010724
										S100A7	-2.14548	0.000225558	0.00515766		CD109	-1.13298	0.000896693	0.010724
										SOX9	-1.16837	0.000283086	0.00598789		SLCO4A1	-1.48189	0.000929969	0.0109208
										PHLDB2	-1.90425	0.000320772	0.00638985		PITPNC1	-1.19588	0.000963035	0.0111479
										NUDT17	-2.78883	0.000336615	0.0065645		COPRS	-1.44097	0.00111734	0.0124673
										CIZ1	-3.03274	0.00034876	0.00670332		SLC29A1	-1.06897	0.00115307	0.0128
										HOXB8	-1.89218	0.000359186	0.00684033		ABCC2	-2.35048	0.00151133	0.0154075
										KRT19	-1.55808	0.000412035	0.00751616		KCNN4	-1.30583	0.00151469	0.0154175
										KCNN4	-1.60128	0.000433114	0.00773607		NECTIN3	-1.94638	0.00157851	0.0158594
										ZFP36L2	-2.11267	0.000472621	0.00818454		IFIT1;IFIT1B	-1.41871	0.0016078	0.0160189
										ICE2	-1.69736	0.000582422	0.00945562		HOXB8	-1.47746	0.001646	0.0162181
										DLG5	-1.45124	0.000715388	0.010803		CBLL1	-1.71836	0.00168851	0.0164913
										TRMT61B	-1.13768	0.00108541	0.0143265		GRB10	-2.55477	0.00174215	0.0168822
										NFIL3	-2.94077	0.00113078	0.0147916		UBAP2L	-1.16266	0.00200178	0.0186507
										NSD3	-1.24843	0.00113659	0.0147916		FYCO1	-1.37533	0.00216358	0.0194872
										CRIPT	-1.20705	0.00119213	0.0152218		IRS1	-2.03112	0.002239	0.0197343
										TMC4	-1.90598	0.00129021	0.0160204		PPP1R18	-1.324	0.00223207	0.0197343
										IRS1	-2.19349	0.00143061	0.0172044		RBCK1	-2.06823	0.00225292	0.0197977
										MTCL1	-2.09028	0.0016201	0.0185763		WRAP73	-2.27538	0.00235799	0.0201484
										LDB1	-1.67737	0.00179222	0.0196932		METTL7A	-3.44309	0.003032	0.0237102
										NEBL	-1.41174	0.00180728	0.0198251		DSN1	-1.08518	0.00312313	0.0240629
										IGHG1	-2.48206	0.00190574	0.020456		COL18A1	-1.28011	0.00354373	0.0260328
										ZMYND11	-3.7233	0.00243232	0.0241375		SUDS3	-1.24656	0.00453881	0.03087
										PIAS3	-2.58266	0.00278249	0.0261429		LGALSL	-1.05703	0.00473387	0.0317803
										ARG1	-1.87921	0.00291302	0.0268701		SERPINE2	-1.42609	0.00476037	0.0318746
										LGR6	-1.21416	0.00356217	0.0307616		PTPN9	-1.04846	0.00504831	0.0332215
										SPECC1L	-1.43607	0.00395629	0.0324766		SRR	-1.44945	0.00538056	0.0344929
										COPRS	-1.14027	0.00426251	0.0338396		PDZD8	-1.99416	0.00550831	0.0349742
										MINDY4	-1.33011	0.00432555	0.0341407		PHLDB2	-1.17348	0.00556799	0.0351737
										GLRX	-1.16324	0.00433724	0.0341407		NEBL	-1.12268	0.00637322	0.0386801
										SLC2A3	-1.65268	0.00434537	0.0341632		TP53I11	-1.32085	0.00643601	0.038952
										CEP55	-2.21715	0.00455926	0.0354161		LIMD2	-1.34556	0.00650578	0.0391916
										PDZD8	-2.02679	0.00505655	0.0376143		MTCL1	-1.61163	0.00678747	0.0403521
										DLGAP5	-1.77509	0.00559672	0.040282		COL6A2	-1.98482	0.00685204	0.0405996
										SLCO4A1	-1.07039	0.00588852	0.0415201		POC1B-GALNT4;GALNT4	-1.84751	0.00690587	0.0406958
										CRIP1	-1.03352	0.00599871	0.0419781		ANO1	-2.68948	0.00725903	0.0420841
										POC1B-GALNT4;GALNT4	-1.87134	0.00646641	0.0440639		LAMA5	-1.0492	0.00733623	0.0423856
										ABCC2	-1.8053	0.00651542	0.0442585		CRTC3	-1.09636	0.00740971	0.0426397
										F3	-1.06335	0.00666967	0.0450706		SLC30A9	-1.05972	0.00777644	0.0439897
										SPC25	-1.74037	0.00720308	0.0469176		PSME3IP1;FAM192A	-1.34089	0.00878867	0.04805

## Sheet: Supplementary Data 5
Supplementary Data 5: List of significantly upregulated proteins identified when comparing outlined conditions for the T21RBCC-VHHHuR ODIn cell at time points post-doxycycline. Proteins in green are previously associated HuR proteins, according to BioGRID (Oughtred, R., et al., 2020); determined by Fisher's one-sided test, p-values were adjusted using the g:SCS algorithm
T21RBCC-VHHHuR 0H (+DOX) vs. 0H (-DOX)	Log2(fold change)	p-value	Adjusted p-value		T21RBCC-VHHHuR 24H (+DOX) vs. 0H (+DOX)	Log2(fold change)	p-value	Adjusted p-value		T21RBCC-VHHHuR 48H (+DOX) vs. 0H (+DOX)	Log2(fold change)	p-value	Adjusted p-value		T21RBCC-VHHHuR 72H (+DOX) vs. 0H (+DOX)	Log2(fold change)	p-value	Adjusted p-value
RAB3IP	3.81345	2.69425e-07	0.00174965		GLUL	3.48892	5.74471e-10	1.86531e-06		ASMTL	4.62783	1.6953e-11	1.10093e-07		ASMTL	4.44286	2.30636e-11	1.49775e-07
C18orf21	2.10205	6.75482e-07	0.00219329		ASMTL	3.0997	3.47964e-10	1.86531e-06		GLUL	3.96151	2.20721e-10	7.16682e-07		GLUL	3.62357	4.31991e-10	1.40268e-06
NDUFAB1	1.05565	1.74936e-05	0.0180549		POLB	1.80399	2.34112e-08	5.06775e-05		POLB	2.51389	1.94775e-09	4.21622e-06		POLB	2.32666	3.48283e-09	5.65437e-06
RPLP1	1.24934	3.42882e-05	0.0278335		RALGPS2	1.83146	1.18276e-07	0.000192021		ASNS	2.21498	4.18908e-09	6.80097e-06		SLC26A2	2.50886	2.88664e-08	2.67797e-05
PYGO2	1.12294	4.02797e-05	0.029064		ASNS	1.30667	2.14617e-07	0.000278744		SLC26A2	2.9145	9.41283e-09	1.22254e-05		CTSB	1.79411	3.76106e-08	3.05304e-05
					SLC26A2	1.78478	3.61633e-07	0.000326499		RALGPS2	1.99618	6.23628e-08	4.49983e-05		RALGPS2	1.92136	8.28573e-08	5.97862e-05
					OXR1	2.80067	8.44207e-07	0.000557852		CTSB	1.67731	6.21049e-08	4.49983e-05		GTPBP4	1.06096	2.58761e-07	0.000152763
					PLAT	1.79904	1.03711e-06	0.000561252		GTPBP4	1.14907	1.43371e-07	7.75876e-05		PLAT	2.08123	3.55667e-07	0.000177669
					BAZ1A	1.28202	2.19624e-06	0.00109711		OXR1	3.19454	3.20788e-07	0.000126207		CD55	3.45394	5.18307e-07	0.000186994
					CD55	2.11689	1.77664e-05	0.00461501		CLU	2.12023	2.90791e-07	0.000126207		UTRN	1.62779	4.36812e-07	0.000186994
					HK2	1.26201	2.88317e-05	0.00614625		UTRN	1.69064	3.30384e-07	0.000126207		OXR1	2.85499	7.33328e-07	0.000238112
					CDK6	1.40392	0.000116217	0.0154023		GOT1	1.18	3.29646e-07	0.000126207		ASNS	1.08261	8.57425e-07	0.000253096
					MKI67	1.08672	0.000168071	0.0188181		CD55	3.47962	4.90818e-07	0.000159369		BAZ1A	1.39416	1.19249e-06	0.000276573
					ABHD3	1.05432	0.00020557	0.0204091		BAZ1A	1.52361	6.22312e-07	0.000175708		ALDH3A2	1.32854	1e-06	0.000276573
					GBP2	2.11277	0.000228364	0.0209263		PLAT	1.91102	6.66318e-07	0.000180295		CISD1	1.07641	1.0337e-06	0.000276573
					GPD1	1.52696	0.000223041	0.0209263		PCNP	1.10379	8.03071e-07	0.000196017		ATAD3B	1.1443	1.33189e-06	0.000288309
					MEF2C;MEF2D	2.66035	0.000299967	0.0237971		UGT8	1.38041	1.10912e-06	0.000234349		CLU	1.69475	1.50493e-06	0.000315258
					ADAT3	2.04159	0.000538814	0.0312416		CISD1	1.06483	1.1187e-06	0.000234349		GBP2	4.13251	2.13089e-06	0.000354444
					MEF2A	1.40637	0.000582974	0.0323		GBP2	4.44799	1.24712e-06	0.000242675		PLA2G4A	1.23786	2.5011e-06	0.000354444
					SLC5A3	1.9402	0.000724893	0.0370666		BCAM	1.23975	1.27055e-06	0.000242675		FIS1	1.07679	6.60675e-06	0.000572938
					WLS	1.52775	0.00079705	0.039493		VDAC3	1.10558	1.90762e-06	0.000302148		PAAF1	1.20454	7.95172e-06	0.000622449
					PDE9A	2.06439	0.000933485	0.0431338		ERBIN	1.10093	2.5123e-06	0.000332957		GPD1	2.45349	8.55451e-06	0.000642995
										PLA2G4A	1.19085	3.30996e-06	0.000390816		N6AMT1	1.02732	1.49882e-05	0.000909655
										CYP4F2	1.45266	4.12038e-06	0.000424726		CFAP298	3.42208	1.56537e-05	0.000912002
										TIMP1	1.21568	4.77036e-06	0.000462369		CDK6	1.87614	1.57409e-05	0.000912002
										MRPS6	1.3913	5.1769e-06	0.000487229		NT5C2	1.06503	1.75982e-05	0.000970754
										SNCA	1.92067	6.01395e-06	0.000520728		S100A13	1.06517	1.97143e-05	0.00101592
										PROS1	1.37676	6.83755e-06	0.000555038		HK2	1.31228	2.19428e-05	0.0010805
										GRPEL2	1.33892	7.39434e-06	0.000576954		ABHD3	1.45383	2.30937e-05	0.00111089
										ABHD3	1.62698	1.04393e-05	0.000753257		TPM1	1.46195	2.75939e-05	0.00125311
										HK2	1.44537	1.10992e-05	0.000783462		SLC35D1	1.29372	3.02219e-05	0.00130259
										GPD1	2.33115	1.23061e-05	0.000850168		SNCA	1.45343	4.28711e-05	0.00160003
										CDK6	1.92343	1.32021e-05	0.000893066		NPM1	1.02009	4.83413e-05	0.00168779
										BLVRB	1.30244	2.48469e-05	0.00135593		PROS1	1.03713	5.00421e-05	0.00172814
										TPM1	1.46483	2.72177e-05	0.00138634		FLG	2.63724	5.41047e-05	0.001839
										CBR3	1.44829	3.07176e-05	0.00151121		HEATR3	1.12822	5.63323e-05	0.00188988
										ABAT	1.23914	3.73483e-05	0.00170803		TUBB3	1.04456	5.83363e-05	0.0019037
										LRRC8C	1.32011	4.49514e-05	0.00192365		NDUFAF4	1.09889	0.000127563	0.00321084
										CFAP298	2.87852	5.22359e-05	0.00212013		MEF2C;MEF2D	2.98988	0.000139275	0.00333795
										TMTC2	1.05804	7.17137e-05	0.00257297		LGALS3BP	1.00479	0.000138799	0.00333795
										ELP5	2.85982	7.42998e-05	0.00262379		CCDC127	1.27074	0.000140537	0.00334302
										WLS	2.11183	9.81037e-05	0.00326711		RTN4IP1	1.10168	0.000144946	0.00339855
										ESRRA	1.1973	0.00010138	0.00330835		FH	1.0403	0.000147231	0.00342695
										FH	1.10043	0.00010106	0.00330835		LRRC8C	1.08295	0.000171532	0.00380181
										MEF2C;MEF2D	3.11735	0.000105299	0.00337		MEF2A	1.68489	0.000182125	0.0039163
										RTN4IP1	1.1411	0.00011459	0.00346364		PDE9A	2.63262	0.00019937	0.0041102
										SCN1A	4.54648	0.000195264	0.00471392		CDKN1A	1.11582	0.000203759	0.00417416
										NDUFAF4	1.00713	0.000227149	0.0051577		C1orf112	1.02359	0.000218142	0.00434887
										MPC2	1.21341	0.000241853	0.00543458		MKI67	1.0275	0.000242931	0.0046058
										PDE9A	2.50972	0.000272522	0.00584875		HCN1	1.12917	0.000309618	0.005405
										SIK3	1.49939	0.000290247	0.00602192		LMAN2	1.00651	0.000330882	0.00562499
										SLC5A3	2.2333	0.000297379	0.00609526		MPC2	1.1431	0.000355928	0.00590463
										MEF2A	1.50074	0.000386493	0.00719165		ADAT3	2.10389	0.000445583	0.0068407
										CCDC127	1.04738	0.000493584	0.00841295		WLS	1.63401	0.000524399	0.00763554
										UNC50	1.00508	0.000502647	0.00852269		C16orf87	1.12667	0.00072996	0.00942418
										ADAT3	2.00561	0.000602363	0.00968254		KANK1	4.07219	0.000759849	0.00965469
										PTGS2	3.203	0.000758486	0.0111692		PTGS2	3.10726	0.000913748	0.0108282
										RELB	1.07158	0.00106928	0.0141424		KCTD14	1.15593	0.00161077	0.0160189
										BPGM	1.06937	0.00127365	0.0159366		SCN1A	3.23901	0.00162623	0.0160498
										FZD1	3.42493	0.00128471	0.0159826		FZD1	3.24213	0.00177558	0.0170788
										CGN	1.80501	0.00139847	0.0169698		TRMT10A	2.82093	0.0018191	0.0173724
										GSDMA	1.59101	0.00217697	0.0224757		YOD1	1.7869	0.00198125	0.018486
										YOD1	1.73609	0.00233818	0.0235413		ASPRV1	2.02068	0.00200819	0.0186837
										FAM20C	3.07844	0.00286371	0.0265884		SIK3	1.09097	0.00204742	0.0189187
										DNAJC14	1.66658	0.00286601	0.0265884		HSPG2	1.69315	0.00232235	0.0200283
										KCTD14	1.01496	0.00338006	0.0297025		CGN	1.63371	0.00249462	0.0210117
										MAN2B1	1.03088	0.00341165	0.0298385		SLC5A3	1.49749	0.00331737	0.0250792
										TRMU	1.10328	0.00386983	0.0321364		HTD2	1.25038	0.00387956	0.0278948
										SOAT1	1.08819	0.00394236	0.0324072		FAM20C	2.81312	0.00468993	0.0315611
										HSPG2	1.53844	0.00396081	0.0324766		TRMU	1.06104	0.00477579	0.0318746
										CDK5RAP2	1.35108	0.00401249	0.0327142		DNAJC14	1.49726	0.00513743	0.0335977
										MANEA	2.40814	0.00486966	0.036559		SAT2	2.59959	0.00582152	0.036316
										TRMT10A	2.31301	0.00546698	0.039712		TMEM189	1.07972	0.00605624	0.0373016
										SAT2	2.59721	0.00584937	0.0413765		LGALS7	2.71601	0.00740218	0.0426397
										NOCT	1.32395	0.00587922	0.0414996		TRABD	1.12087	0.00843999	0.0465776
										HTD2	1.1128	0.00716962	0.0467935		PRSS1	1.30978	0.00895076	0.0484789
															CHKA	2.49886	0.00923363	0.0495155

## Sheet: Supplementary Data 6
Supplementary Data 6: List of significantly downregulated proteins identified within the intersections of proteomics comparisons for T21RBCC-VHHHuR at time points post-doxycycline. Proteins in green are previously associated HuR proteins, according to BioGRID (Oughtred, R., et al., 2020)
24H vs. 48H		24H vs. 72H		48H vs. 72H		24H vs. 48H vs. 72H
YLPM1		N/A		IRF2BPL		ELAVL2
RUNX1				FLYWCH2		TNFRSF6B
				JCAD		TCF7L2
				RBFOX1;RBFOX2		PHLDA1
				CD9
				ELAVL1
				AKAP12
				CNTNAP3
				EREG
				MT1F
				VSNL1
				TMSB4X
				PCMTD2
				SEMA4B
				SLC2A1
				SLC20A1
				SLC2A3;SLC2A14
				TBL1XR1
				CSNK1E
				AREG
				AHNAK
				NR2F1
				ID1
				LIME1
				ASF1B
				TESC
				SLC29A1
				PHLDB2
				HOXB8
				KCNN4
				NFIL3
				IRS1
				MTCL1
				NEBL
				COPRS
				SLC2A3
				PDZD8
				SLCO4A1
				POC1B-GALNT4;GALNT4
				ABCC2
				F3

## Sheet: Supplementary Data 7
Supplementary Data 7: List of significantly upregulated proteins identified within the intersections of proteomics comparisons for T21RBCC-VHHHuR at time points post-doxycycline. Proteins in green are previously associated HuR proteins, according to BioGRID (Oughtred, R., et al., 2020)
24H vs. 48H		24H vs. 72H		48H vs. 72H		24H vs. 48H vs. 72H
N/A		MKI67		CTSB		ASMTL
				GTPBP4		GLUL
				CLU		POLB
				UTRN		RALGPS2
				CISD1		ASNS
				PLA2G4A		SLC26A2
				SNCA		OXR1
				PROS1		PLAT
				TPM1		BAZ1A
				LRRC8C		CD55
				CFAP298		HK2
				FH		CDK6
				RTN4IP1		ABHD3
				SCN1A		GPD1
				NDUFAF4		GBP2
				MPC2		MEF2C; MEF2D
				SIK3		ADAT3
				CCDC127		MEF2A
				PTGS2		SLC5A3
				FZD1		WLS
				CGN		PDE9A
				YOD1
				FAM20C
				DNAJC14
				KCTD14
				TRMU
				HSPG2
				TRMT10A
				SAT2
				HTD2

## Sheet: Supplementary Data 8
Supplementary Data 8: Outline of phage display strategy for identifying VHH targeting HuR
Phage display	Library	Antigen	Concentration (nM)	Input titre/ml	Output titre/ml	Additional information
Round 1	VHH1	Biotinylated-HuR RRM1+RRM2-Avi	200	8250000000000	1700000	-
	VHH2		200	8500000000000	1650000	-
	VHH3		200	6250000000000	580000	-
	VHH4		200	14000000000000	1650000	-
Round 2	VHH1	Biotinylated-HuR RRM1	200	1730000000000	1250000000	RRM1-binding population
	VHH2		200	1530000000000	1100000000
	VHH3		200	1330000000000	405000000
	VHH4		200	1750000000000	225000000
	VHH1		200	-	3550000000	RRM1 non-binding population
	VHH2		200	-	4050000000
	VHH3		200	-	3750000000
	VHH4		200	-	4500000000
Round 3	VHH1	Biotinylated-HuR RRM1+RRM2-Avi	20	2000000000000	2400000000	RRM1-binding population (from round 2)
	VHH2		20	2000000000000	1700000000
	VHH3		20	2050000000000	1650000000
	VHH4		20	2250000000000	1650000000
	VHH1		20	3000000000000	300000000	RRM1 non-binding population (from round 2)
	VHH2		20	3180000000000	59000000
	VHH3		20	3580000000000	29000000
	VHH4		20	3680000000000	8700000
