# Supplementary material for: A TRIM21-based bioPROTAC highlights the therapeutic benefit of HuR degradation
Source: Nat Commun. 2023 Nov 4;14:7093. doi: 10.1038/s41467-023-42546-2 (PMC10625600; doi:10.1038/s41467-023-42546-2)
Supplement: Supplementary file 5 — Source Data [file 41467_2023_42546_MOESM5_ESM.xlsx]

## Sheet: Figure 1
Figure 1B																		Figure 1E
A/D ratio	VHHCas9			VHHHuR_8			VHHHuR_17											Time (s)	RNA probe	RNA probe + VHHHuR_17
10	-24.1371*	-0.504*	-10.6046*	68.9219	66.8512	68.3054	85.6503	67.1947	76.2151									-59.9	-0.0728503
5	6.27252	15.0364	20.9329	41.8051	44.0338	39.8315	85.1283	56.7852	62.6568									-58.9	-0.0684298
2.5	7.02103	10.4586	7.30873	27.8192	31.5984	29.1613	37.3541	36.8402	51.9869									-57.9	-0.0810497
1.25	1.58124	9.8712	6.97636	24.3198	23.6025	21.397	21.1598	24.091	20.912									-56.9	-0.0935693
0.625	2.55879	5.65992	2.1292	15.1366	14.0684	11.9205	13.7558	14.1916	14.8464									-55.9	-0.10083
0.3125	5.87018	11.3775	11.0413	11.3706	14.2744	5.4729	9.67794	19.277	13.0566									-54.9	-0.0995898
0.15625	7.6294	6.28949	5.59494	6.83907	5.69961	6.58066	8.33358	4.65038	-546.625*									-53.9	-0.11549
0.078125	10.3072	7.86141	6.61007	6.33075	8.5982	3.60383	5.97507	5.78695	6.09785									-52.9	-0.110651
0.039063	7.83701	6.10581	4.9586	6.48927	6.15712	3.3297	2.65468	5.76563	5.61089									-51.9	-0.102531
0.019531	12.072	5.04904	14.5268	3.52252	13.6866	9.54125	6.63526	9.20341	10.9489									-50.9	-0.0950304
0.009766	5.25043	6.88962	1.94993	4.16214	5.013	6.53782	4.72767	4.36764	3.58025									-49.9	-0.0842902
									*Value excluded									-48.9	-0.0814101
																		-47.9	-0.0881098
Figure 1D																		-46.9	-0.109089
																		-45.9	-0.124689
Log [M]	VHHHuR_17				VHHHuR_8				VHHCas9				Unlabelled RNA					-44.9	-0.12735
-8.34	221.214	208.943	223.204	217.441														-43.9	-0.13093
-7.86	217.408	214.65	216.579	217.051														-42.9	-0.13619
-7.39	210.298	216.199	215.091	215.743														-41.9	-0.13781
-6.91	211.472	201.806	210.203	208.304														-40.9	-0.13753
-6.43	182.768	187.84	185.945	186.426														-39.9	-0.12567
-5.95	142.914	150.057	148.853	145.502														-38.9	-0.12401
-5.48	112.685	113.283	113.796	107.682														-37.9	-0.12905
-5	104.923	106.936	101.199	103.062														-36.9	-0.13289
																		-35.9	-0.12287
-7.86					218.408	208.025	221.916	219.443	219.309	204.578	217.002	187.048						-34.9	-0.10481
-7.39					213.931	209.53	211.962	215.491	222.067	222.594	219.192	217.37						-33.9	-0.0872103
-6.91					204.415	206.803	204.902	208.024	227.999	222.463	220.341	221.188						-32.9	-0.07769
-6.43					206.161	200.873	205.17	201.171	219.283	215.946	223.142	218.076						-31.9	-0.0779705
-5.95					182.471	193.384	192.473	184.54	221.095	222.788	224.064	219.125						-30.9	-0.0569903
-5.48					176.289	173.962	175.435	171.175	212.036	218.94	212.23	210.557						-29.9	-0.0451898
-5					156.626	147.054	156.687	147.332	217.847	212.203	212.571	209.724						-28.9	-0.0500502
-4.52					128.385	128.883	114.392	128.038	202.414	208.613	205.644	205.387						-27.9	-0.0355308
																		-26.9	-0.0129305
-9.64													213.346	209.31	220.775	220.877		-25.9	-0.000829975
-9.16													212.992	207.472	207.48	214.588		-24.9	-0.0047498
-8.69													197.795	199.269	195.712	195.662		-23.9	0.0176492
-8.21													174.3	167.87	174.248	165.439		-22.9	-0.0127465
-7.73													120.89	127.081	130.931	123.606		-21.9	-0.0182074
-7.26													89.004	89.868	88.166	91.655		-20.9	-0.106041
-6.78													52.153	53.947	53.965	50.286		-19.9	-0.0378309
-6.3													35.976	37.201	33.699	36.749		-18.9	-0.02135
																		-17.9	-0.041212
Figure 1J																		-16.9	-0.0541364
																		-15.9	-0.00996971
No transfection	Mock transfection	VHHGFP	T21RBCC-VHHGFP	VHHGFP-T21RBCC	VHHHuR	T21RBCC-VHHHuR	VHHHuR-T21RBCC											-14.9	-0.0140319
0.95192	1	0.830886	0.91808	1.30991	0.856953	0.139761	0.27077											-13.9	-0.00509299
0.96	1	0.907964	1.10987	0.961752	0.691977	0.0909132	0.287071											-12.9	-0.063631
1.03302	1	0.978773	1.22744	1.15267	1.06682	0.189889	0.514112											-11.9	-0.0108644
																		-10.9	0.030355
Figure 1L																		-9.90002	-0.0316302
																		-8.90002	-0.0256684
No transfection	Mock transfection	VHHGFP	VHHHuR	T21RBCC-VHHGFP	T21RBCC-VHHHuR	T21RBCCΔRING-VHHGFP	T21RBCCΔRING-VHHHuR											-7.90002	-0.0379896
0.858028	1	1.13389	0.768972	0.794782	0.202336	0.809488	1.05616											-6.90002	-0.01051
1.51779	1	0.814372	0.888806	1.00229	0.349193	0.650931	0.623339											-5.90002	0.00511025
1.00942	1	1.23809	1.29848	1.2644	0.334593	0.946281	0.81128											-4.90002	-0.00241001
																		-3.90002	-0.00605049
																		-2.90002	0.0239098
																		-1.90002	0.05885
																		-0.900024	0.0718909
																		0.0999756
																		1.09998
																		2.09998
																		3.09998	2.02771
																		4.09998	3.98409
																		5.09998	6.77423
																		6.09998	10.2489
																		7.09998	14.0366
																		8.09998	17.9952
																		9.09998	22.2569
																		10.1	26.5526
																		11.1	30.8509
																		12.1	35.1727
																		13.1	39.4984
																		14.1	43.8999
																		15.1	48.2413
																		16.1	52.5437
																		17.1	56.8809
																		18.1	61.2747
																		19.1	65.2504
																		20.1	68.9541
																		21.1	73.0945
																		22.1	77.341
																		23.1	81.4608
																		24.1	85.4729
																		25.1	89.4952
																		26.1	93.4838
																		27.1	97.4356
																		28.1	101.306
																		29.1	105.13
																		30.1	108.851
																		31.1	112.523
																		32.1	116.082
																		33.1	119.59
																		34.1	123.069
																		35.1	126.47
																		36.1	129.79
																		37.1	132.991
																		38.1	136.113
																		39.1	139.135
																		40.1	142.055
																		41.1	144.846
																		42.1	147.516
																		43.1	150.074
																		44.1	152.563
																		45.1	154.942
																		46.1	157.175
																		47.1	159.313
																		48.1	161.35
																		49.1	163.262
																		50.1	165.096
																		51.1	166.829
																		52.1	168.469
																		53.1	170.025
																		54.1	171.427
																		55.1	172.721
																		56.1	173.912
																		57.1	175.026
																		58.1	176.12
																		59.1	177.144
																		60.1
																		61.1
																		62.1
																		63.1	177.268
																		64.1	175.821
																		65.1	174.056
																		66.1	172.203
																		67.1	170.245
																		68.1	168.257
																		69.1	166.327
																		70.1	164.334
																		71.1	162.339
																		72.1	160.436
																		73.1	158.537
																		74.1	156.769
																		75.1	155.003
																		76.1	153.269
																		77.1	151.641
																		78.1	150.02
																		79.1	148.41
																		80.1	146.906
																		81.1	145.436
																		82.1	143.976
																		83.1	142.607
																		84.1	141.223
																		85.1	139.862
																		86.1	138.572
																		87.1	137.323
																		88.1	136.087
																		89.1	134.863
																		90.1	133.696
																		91.1	132.589
																		92.1	131.476
																		93.1	130.365
																		94.1	129.305
																		95.1	128.263
																		96.1	127.215
																		97.1	126.2
																		98.1	125.219
																		99.1	124.281
																		100.1	123.35
																		101.1	122.419
																		102.1	121.53
																		103.1	120.667
																		104.1	119.825
																		105.1	118.998
																		106.1	118.165
																		107.1	117.357
																		108.1	116.558
																		109.1	115.769
																		110.1	114.991
																		111.1	114.263
																		112.1	113.546
																		113.1	112.843
																		114.1	112.115
																		115.1	111.408
																		116.1	110.702
																		117.1	110.028
																		118.1	109.362
																		119.1	108.695
																		120.1	108.05
																		121.1	107.416
																		122.1	106.803
																		123.1	106.155
																		124.1	105.539
																		125.1	105.029
																		126.1	104.653
																		127.1	104.389
																		128.1	104.241
																		129.1	104.153
																		-60		10.6027
																		-59		10.3719
																		-58		10.1476
																		-57		9.91636
																		-56		9.69007
																		-55		9.48088
																		-54		9.26509
																		-53		9.04852
																		-52		8.84505
																		-51		8.64693
																		-50		8.4491
																		-49		8.24024
																		-48		8.03718
																		-47		7.84212
																		-46		7.62274
																		-45		7.40312
																		-44		7.18638
																		-43		6.9704
																		-42		6.75161
																		-41		6.53244
																		-40		6.34081
																		-39		6.15289
																		-38		5.95885
																		-37		5.75645
																		-36		5.54791
																		-35		5.3403
																		-34		5.12875
																		-33		4.92474
																		-32		4.72586
																		-31		4.52984
																		-30		4.35136
																		-29		4.18873
																		-28		4.00801
																		-27		3.80316
																		-26		3.59948
																		-25		3.3956
																		-24		3.20765
																		-23		2.99183
																		-22		2.74873
																		-21		2.57793
																		-20		2.45376
																		-19		2.24848
																		-18		2.08244
																		-17		1.90749
																		-16		1.78376
																		-15		1.60735
																		-14		1.43818
																		-13		1.35236
																		-12		1.18703
																		-11		0.930707
																		-10		0.757715
																		-9		0.601386
																		-8		0.424456
																		-7		0.245605
																		-6		0.0666555
																		-5		-0.109835
																		-4		-0.290255
																		-3		-0.469604
																		-2		-0.667265
																		-1		-0.832515
																		0
																		1
																		2
																		3		-1.16251
																		4		-1.14058
																		5		-0.958242
																		6		-0.822132
																		7		-0.708102
																		8		-0.610953
																		9		-0.498493
																		10		-0.386073
																		11		-0.295504
																		12		-0.201043
																		13		-0.144993
																		14		-0.0792333
																		15		-0.016063
																		16		0.0364469
																		17		0.0684571
																		18		0.0697568
																		19		0.066137
																		20		0.0587467
																		21		0.0406266
																		22		0.016087
																		23		-0.0166834
																		24		-0.0466735
																		25		-0.0810738
																		26		-0.130263
																		27		-0.177614
																		28		-0.228314
																		29		-0.274204
																		30		-0.323464
																		31		-0.388894
																		32		-0.467173
																		33		-0.567203
																		34		-0.673793
																		35		-0.778764
																		36		-0.879104
																		37		-0.987684
																		38		-1.10982
																		39		-1.19352
																		40		-1.27577
																		41		-1.36326
																		42		-1.45715
																		43		-1.54458
																		44		-1.63212
																		45		-1.7335
																		46		-1.83919
																		47		-1.9665
																		48		-2.0777
																		49		-2.19342
																		50		-2.31198
																		51		-2.40593
																		52		-2.50747
																		53		-2.6141
																		54		-2.74064
																		55		-2.85249
																		56		-2.94601
																		57		-3.0592
																		58		-3.18528
																		59		-3.29025
																		60
																		61
																		62
																		63		-4.05756
																		64		-4.4828
																		65		-4.94729
																		66		-5.31408
																		67		-5.67464
																		68		-6.07456
																		69		-6.42875
																		70		-6.80712
																		71		-7.17591
																		72		-7.53649
																		73		-7.85554
																		74		-8.19065
																		75		-8.49721
																		76		-8.78279
																		77		-9.05955
																		78		-9.32367
																		79		-9.59569
																		80		-9.84509
																		81		-10.0833
																		82		-10.3244
																		83		-10.5643
																		84		-10.7896
																		85		-11.0097
																		86		-11.2144
																		87		-11.4192
																		88		-11.6179
																		89		-11.8114
																		90		-12.0181
																		91		-12.2173
																		92		-12.4147
																		93		-12.6112
																		94		-12.8085
																		95		-12.9724
																		96		-13.1211
																		97		-13.2766
																		98		-13.4319
																		99		-13.5679
																		100		-13.6966
																		101		-13.8474
																		102		-14.0077
																		103		-14.1592
																		104		-14.3116
																		105		-14.4781
																		106		-14.629
																		107		-14.7841
																		108		-14.928
																		109		-15.0815
																		110		-15.2322
																		111		-15.3773
																		112		-15.5219
																		113		-15.6505
																		114		-15.7817
																		115		-15.9043
																		116		-16.0184
																		117		-16.1331
																		118		-16.2559
																		119		-16.3725
																		120		-16.4905
																		121		-16.5987
																		122		-16.7116
																		123		-16.7961
																		124		-16.9198
																		125		-17.106
																		126		-17.2915
																		127		-17.3186
																		128		-17.3056
																		129		-17.2903

## Sheet: Figure 2
Figure 2B
Parental HCT116 -DOX	Parental HCT116 +DOX	T21RBCC-VHHGFP -DOX	T21RBCC-VHHGFP +DOX	VHHHuR -DOX	VHHHuR +DOX	T21RBCC-VHHHuR -DOX	T21RBCC-VHHHuR +DOX
1	0.852296	0.752331	0.712539	0.698918	0.477203	0.533874	0.0396471
1	1.04285	0.644933	0.593133	0.555087	0.399325	0.381777	0.143231
1	1.22582	0.708559	0.657026	0.649439	0.605656	0.783517	0.189271
1	0.8244	0.680094	0.740132	0.669873	0.89372	0.717816	0.255154
Figure 2D
-DOX : -DMSO	+DOX : -DMSO	-DOX : +DMSO	+DOX : +DMSO	-DOX : +MG132	+DOX : +MG132
1	0.327587	0.730164	0.498059	1.7344	1.83048
1	0.416827	0.723964	0.416612	1.2279	1.89146
1	0.359821	1.10363	0.770065	1.94778	1.69332
1	0.366556	0.9968	0.528258	1.50373	1.22448
Figure 2E
	Parental HCT116				T21RBCC-VHHGFP				VHHHuR				T21RBCC-VHHHuR
-DOX	1	1	1	1	1.14143	0.988665	1.3372	1.04816	1.09523	1.11414	0.948816	0.722725	1.27832	1.67758	1.06189	1.12291
+DOX	1.18581	1.15145	0.889272	1.04315	1.1086	0.569427	1.23642	0.935658	1.02098	1.07494	0.8485	0.753676	0.443756	0.406512	0.526875	0.402556
Figure 2G All technical replicates
Plate	Parental HCT116 -DOX	Parental HCT116 +DOX	T21RBCC-VHHGFP-DOX	T21RBCC-VHHGFP+DOX	VHHHuR -DOX	VHHHuR +DOX	T21RBCC-VHHHuR -DOX	T21RBCC-VHHHuR +DOX
1	168	149	131	156	130	145	131	34
1	159	144	125	124	155	149	136	34
1	172	156	128	125	158	183	127	42
1	172	156	128	141	171	157	127	38
1	148	174	163	128	133	165	141	37
1	170	172	157	131	155	148	124	53
1	147	141	128	127	145	158	139	32
1	159	146	119	120	152	181	136	42
1	165	152	146	113	151	160	134	28
1	166	139	133	124	136	153	129	26
2	184	178	192	172	144	172	202	29
2	184	193	196	204	180	174	197	36
2	204	182	195	172	175	183	196	34
2	212	184	205	186	192	183	183	39
2	186	185	178	163	182	173	190	37
2	185	206	183	188	178	176	197	40
2	191	197	201	163	173	199	196	31
2	187	190	203	152	160	190	191	32
2	192	181	186	182	158	183	175	29
2	184	166	198	164	169	178	191	45
3	155	166	131	136	158	146	136	49
3	173	183	145	130	152	149	155	30
3	152	161	144	142	152	158	146	43
3	182	163	156	121	164	145	166	41
3	150	155	135	114	148	161	172	34
3	160	172	152	136	162	145	173	43
3	182	172	138	121	137	150	171	36
3	168	173	127	115	134	149	155	34
3	159	161	133	134	149	149	163	33
3	147	144	122	117	146	148	149	39
Figure 2G Average data, plotted
Parental HCT116 -DOX	Parental HCT116 +DOX	T21RBCC-VHHGFP-DOX	T21RBCC-VHHGFP+DOX	VHHHuR -DOX	VHHHuR +DOX	T21RBCC-VHHHuR -DOX	T21RBCC-VHHHuR +DOX
162.6	152.9	135.8	128.9	148.6	159.9	132.4	36.6
190.9	186.2	193.7	174.6	171.1	181.1	191.8	35.2
162.8	165	138.3	126.6	150.2	150	158.6	38.2

## Sheet: Figure 3
See Supplementary Data

## Sheet: Figure 4
Figure 4D
	VHHHuR		T21RBCC-VHHHuR
-DOX	1.65394	1.36486	1.57912	1.55059
+DOX	1.57651	1.77979	0.438423	0.33289
Figure 4E
Day	VHHHuR -DOX								VHHHuR +DOX								T21RBCC-VHHHuR -DOX								T21RBCC-VHHHuR +DOX
3	0	0	0	0	0	0	0	0	0	0	0	0	0	0	0	0	0	0	0	0	56.6	0	39.1	0	0	0	0	0	0	0	0	0
6	91	53.8	39.2	44.6	18.3	32.8	18.8	32.1	32.7	97.6	38.9	41.3	68.2	28.5	24.9	37.3	51.4	41.5	70.5	36.1	40	63.5	58.2	53.1	31.8	41	34.5	60.4	68.4	58.2	37.5	71.6
8	128.5	70	83.9	95	61	64	67.1	67.3	35.5	137.1	67	103.4	141.6	57.2	49.5	95.8	70	80.2	93.8	47.6	51.8	89.9	59.9	76.6	63.4	65.8	34.4	100.2	75.1	86.7	60.4	89.1
10	167.8	112.4	119.5	124	77.2	62.8	78.2	119.8	68.7	277.4	91.1	194.3	162.6	101.6	55.3	127.9	60.1	92.7	161.6	105.1	120	133.1	79.4	124.7	56.8	93.8	86.8	151	101.8	131.5	84.8	106.2
13	243.5	169.9	241.5	202	141.8	105.7	149.9	200	161.1	283.3	113.7	222.2	219.4	166.5	99.9	189.2	100.3	156.8	211.1	137.1	188	182.3	142.2	156.3	131.3	143.7	139.8	214.5	184.6	175	116.5	181.3
15	354.7	230.6	273.6	269.5	159.1	145.9	221.7	254.1	203.1	465.9	190.4	354.1	328.4	268.4	144.9	220.4	152.4	200	238.3	222.7	251.2	255.9	176.2	232	161.4	161.4	152.5	251	211.1	202.4	147.9	206
17	396.8	256.4	333.4	270.6	179.7	214	271.8	294.2	220	476.9	210.4	438.2	319.7	327.8	149.8	270.2	142.5	294.2	363.1	337.8	260.6	289.8	230	279.5	146.6	158.5	146.3	249.6	149	167.1	178	200.3
20	468.7	315.8	495.3	288.8	264.4	321.3	447.1	459.2	263.3	567.6	266	519.7	347.8	427.6	217	311.9	250.5	480.4	433.7	423.1	375.2	444.1	285.7	426.5	104.9	121.2	111.9	183.8	173.9	148.3	172.5	141.9
21	478.3	300.3	466.6	340.9	297.4	331.5	395.5	478.7	283.8	693.6		573.5	398.4	445.2	250.8	388.9	249.5	453.7	416.4	527.9	377.5	489.3	363.1	408.5	132.9	131.3	113.1	184.5	156.6	166.6	168.3	155.2
23	603.6	399.2	558.4	297.1	398.6	443.6	456.4	555.9	307.8	794.1		682.4	411.8	555.7	258.2	419.8	347.7	581.5	441.1	572	457	543.5	435.2	564.3	118.8	105.6	107.3	138.7	135.1	170.9	139.2	118.6
27	793.1	541.7	653.2	333.2	489.4	591.2	665.5	810.9	436.6			905.7	493.8	651.5	291.4	700.6	339.6	641.2	574.5	882.2	637.5	707.7	564.7	730.3	90.6	138.1	89.1	127.7	117.8	141.8	109.7	110.1
29	857.3	707.6	839.7	352.1	619.1	641.4	748.5	901.8	505.2			1013.7	525.7	805.6	348.6	643.6	474.1	865.5	635.5	1058.9	553.3	815.9	661.2	811	112.6	125.8	119.7	153.9	93.3	162.2	114.8	111.7
31	1003.3	788.6	895.6	392.7		622.8	895.4	1100.3	665.2			1325.1			433.4		528.6	1182.1	679.4	1255		898.3	777.9	977.9	108.7	162.6	128	157.4	110.3	198.2	113.5	120.1
34		826.4		390.7		813.5	1228.2		775.3						496.2		491		748.3			911.1	910.4		104.1	164.9	157.8	175.8	152.6	190.9	163.3	136.7
36		1008.3		531		914.6			902.9						574.2		479.4		700.8			986	1002		115.3	206.5	171.5	221.4	139	213.7	190	118
Figure 4F
	VHHHuR								T21RBCC-VHHHuR
-DOX	0.0289	0.0322	0.031	0.0115	0.0428	0.0347	0.0368	0.0395	0.027	0.0418	0.0206	0.0446	0.0291	0.0281	0.0357	0.0385
+DOX	0.0323	0.0303	0.0294	0.0339	0.0163	0.0326	0.028	0.0362	-0.0069	0.0049	0.0026	-0.0053	-0.0082	0.0028	-0.002	-0.0105

## Sheet: Supplementary Figure 1
Supplementary Figure 1A																		Supplementary Figure 1B
Time (seconds)	VHHHuR_17 0.411 nM		VHHHuR_17 1.234 nM		VHHHuR_17 3.7 nM		VHHHuR_17 11.1 nM		VHHHuR_17 33.3 nM		VHHHuR_17 100 nM		VHHHuR_17 300 nM		VHHHuR_17 900 nM			Log [M]	Fluorescence polarisation (mP)
	Raw	Fitted	Raw	Fitted	Raw	Fitted	Raw	Fitted	Raw	Fitted	Raw	Fitted	Raw	Fitted	Raw	Fitted		-5.7	254.6	252.7	254	253.9
0		0		0		0		0		0		0		0		0		-6.18	253.5	253.9	254.7	253.1
0.0999985		0		0		0		0		0		0		0		0		-6.65	251.6	253.2	253.3	251.7
0.199997		0.00368529		0.0114218		0.0337084		1.17986e-06		0.116313		0.725756		2.1626		7.32028		-7.13	246.7	244.9	247.8	246
0.299995		0.00736891		0.0228374		0.0674002		2.35894e-06		0.232513		1.45022		4.31634		14.5612		-7.61	246.2	242.6	243.6	244.1
0.400002		0.0110511		0.0342478		0.101078		3.53702e-06		0.348583		2.17344		6.46089		21.722		-8.08	199.6	200.8	207.7	199.2
0.5		0.0147314		0.045653		0.134737		4.71417e-06		0.464531		2.89543		8.59646		28.8038		-8.56	92.3	92.6	94.4	91.5
0.599998		0.01841		0.0570529		0.16838		5.89039e-06		0.580359		3.61619		10.7231		35.807		-9.04	20.9	21.1	17.3	19.9
0.699997		0.0220869		0.0684484		0.202006		7.06568e-06		0.696066		4.33577		12.8407		42.7321
0.799995		0.0257621		0.0798379		0.235615		8.24014e-06		0.811661		5.05406		14.9496		49.5801
0.900002		0.029436		0.0912221		0.269211		9.41358e-06		0.927127		5.77112		17.0495		56.3504
1		0.0331079		0.102601		0.302788		1.05861e-05		1.04247		6.48695		19.1404		63.044
1.1		0.0367781		0.113975		0.336348		1.17577e-05		1.1577		7.20156		21.2226		69.6613
1.2		0.0404467		0.125344		0.369892		1.29284e-05		1.2728		7.91499		23.2959		76.2029
1.3		0.0441136		0.136707		0.40342		1.40982e-05		1.38779		8.62715		25.3605		82.6698
1.4		0.0477791		0.148066		0.436933		1.5267e-05		1.50266		9.33808		27.4162		89.0614
1.5		0.0514426		0.159418		0.470428		1.64349e-05		1.6174		10.0478		29.4632		95.3788
1.6		0.0551045		0.170766		0.503906		1.76019e-05		1.73202		10.7563		31.5014		101.622
1.7		0.0587647		0.182109		0.537368		1.8768e-05		1.84653		11.4636		33.5309		107.793
1.8	-0.101562	0.0624233	0.015625	0.193446	0.386719	0.570814	-0.257812	1.99332e-05	1.27344	1.96092	14.7891	12.1697	40.1836	35.5519	109.414	113.891
1.9	-0.101562	0.0660804	0.015625	0.204778	0.390625	0.604246	-0.273438	2.10974e-05	1.27344	2.07519	15.7852	12.8745	43.0781	37.5641	116.191	119.917
2	-0.101562	0.0697356	-0.0117188	0.216105	0.386719	0.637659	-0.285156	2.22607e-05	1.43359	2.18933	16.8047	13.5781	45.832	39.5676	122.652	125.87
2.1	-0.101562	0.0733892	0.015625	0.227427	0.390625	0.671055	-0.273438	2.34231e-05	1.60938	2.30336	17.8008	14.2805	48.6094	41.5625	128.914	131.753
2.2	-0.078125	0.0770411	0.0468735	0.238744	0.453125	0.704436	-0.246094	2.45846e-05	1.69922	2.41727	18.8008	14.9818	51.3242	43.5488	135.027	137.565
2.3	-0.0664062	0.0806913	0.0664051	0.250055	0.507812	0.7378	-0.246094	2.57452e-05	1.83594	2.53106	19.7812	15.6818	54.0156	45.5267	140.996	143.308
2.4	-0.0507812	0.0843402	0.105469	0.261361	0.539062	0.77115	-0.238282	2.69048e-05	1.94922	2.64473	20.7773	16.3806	56.707	47.4959	146.824	148.98
2.5	-0.0429688	0.0879871	0.160156	0.272662	0.613281	0.804481	-0.210938	2.80636e-05	2.09766	2.75828	21.8047	17.0782	59.3906	49.4566	152.516	154.583
2.6	-0.0507812	0.0916323	0.199219	0.283957	0.671875	0.837796	-0.195312	2.92214e-05	2.23047	2.87171	22.8086	17.7745	62.043	51.4088	158.152	160.118
2.7	-0.0585938	0.0952759	0.207029	0.295249	0.714844	0.871095	-0.1875	3.03783e-05	2.35938	2.98503	23.7812	18.4697	64.6367	53.3525	163.605	165.585
2.8	-0.0625	0.0989179	0.203124	0.306534	0.71875	0.904377	-0.207032	3.15343e-05	2.47656	3.09823	24.7734	19.1637	67.2344	55.2879	168.734	170.985
2.9	-0.0507812	0.102558	0.207031	0.317814	0.75	0.937646	-0.207031	3.26894e-05	2.60156	3.2113	25.7539	19.8565	69.8398	57.2148	173.969	176.318
3	-0.0429688	0.106197	0.226562	0.329089	0.800781	0.970896	-0.179688	3.38436e-05	2.73828	3.32426	26.707	20.548	72.4414	59.1332	179.098	181.585
3.1	-0.0195312	0.109834	0.238281	0.340358	0.863281	1.00413	-0.179688	3.49968e-05	2.87891	3.4371	27.6562	21.2384	74.9727	61.0433	183.98	186.785
3.2	-0.00390625	0.113469	0.277344	0.351624	0.933594	1.03735	-0.183594	3.61491e-05	2.99219	3.54982	28.6328	21.9276	77.5273	62.945	188.844	191.921
3.3	0.0195312	0.117103	0.308594	0.362883	0.996094	1.07055	-0.179688	3.73007e-05	3.08984	3.66243	29.5977	22.6156	80.0625	64.8385	193.535	196.992
3.4	0.0351562	0.120735	0.324219	0.374137	1.03906	1.10374	-0.179688	3.84512e-05	3.21484	3.77492	30.5586	23.3024	82.5312	66.7236	198.184	201.999
3.5	0.0390625	0.124366	0.332031	0.385386	1.10547	1.1369	-0.179688	3.96008e-05	3.35156	3.88729	31.5117	23.988	84.9258	68.6004	202.652	206.942
3.6	0.046875	0.127994	0.324219	0.39663	1.16016	1.17006	-0.191406	4.07495e-05	3.46094	3.99954	32.4375	24.6724	87.3359	70.4689	207.059	211.822
3.7	0.0703125	0.131621	0.355469	0.407869	1.21094	1.20319	-0.175781	4.18973e-05	3.57422	4.11167	33.3828	25.3556	89.7461	72.3292	211.309	216.64
3.8	0.0742188	0.135247	0.375	0.419103	1.25781	1.23631	-0.160156	4.30443e-05	3.69922	4.22369	34.332	26.0376	92.1016	74.1815	215.523	221.396
3.9	0.078125	0.138871	0.394531	0.430331	1.30859	1.26942	-0.160156	4.41902e-05	3.82031	4.33559	35.2695	26.7185	94.4297	76.0254	219.633	226.091
4	0.0859375	0.142493	0.414062	0.441554	1.33984	1.30251	-0.160156	4.53353e-05	3.92578	4.44737	36.2148	27.3981	96.7734	77.8612	223.676	230.725
4.1	0.09375	0.146113	0.421875	0.452772	1.375	1.33558	-0.160156	4.64795e-05	4.01953	4.55903	37.1562	28.0766	99.0938	79.6888	227.582	235.298
4.2	0.09375	0.149732	0.433595	0.463985	1.41016	1.36863	-0.167969	4.76228e-05	4.13672	4.67058	38.0703	28.7539	101.387	81.5083	231.379	239.812
4.3	0.105469	0.153349	0.464844	0.475193	1.46094	1.40167	-0.15625	4.87652e-05	4.26172	4.78202	39.0117	29.43	103.668	83.3199	235.125	244.268
4.4	0.109376	0.156965	0.476563	0.486396	1.50391	1.4347	-0.140624	4.99067e-05	4.39063	4.89333	39.9258	30.1049	105.945	85.1233	238.836	248.664
4.5	0.125	0.160579	0.503906	0.497593	1.55859	1.4677	-0.132812	5.10473e-05	4.51172	5.00453	40.8516	30.7786	108.223	86.9186	242.473	253.003
4.6	0.125	0.164191	0.511719	0.508785	1.59766	1.50069	-0.132812	5.21869e-05	4.61328	5.11561	41.7773	31.4512	110.445	88.7059	246.031	257.284
4.7	0.125	0.167802	0.523437	0.519973	1.62891	1.53367	-0.144531	5.33257e-05	4.71484	5.22657	42.6875	32.1226	112.594	90.4852	249.488	261.508
4.8	0.113281	0.171411	0.535156	0.531155	1.66016	1.56663	-0.160156	5.44637e-05	4.82812	5.33743	43.6055	32.7928	114.738	92.2567	252.883	265.677
4.9	0.113281	0.175018	0.554688	0.542332	1.69531	1.59957	-0.160156	5.56006e-05	4.94922	5.44816	44.5156	33.4619	116.902	94.0202	256.191	269.789
5	0.117188	0.178624	0.5625	0.553503	1.71875	1.6325	-0.148438	5.67367e-05	5.0625	5.55877	45.4219	34.1298	119.027	95.7757	259.445	273.846
5.1	0.125	0.182228	0.566406	0.56467	1.75781	1.66541	-0.148438	5.78719e-05	5.1875	5.66927	46.3125	34.7965	121.117	97.5233	262.609	277.849
5.2	0.121094	0.18583	0.578125	0.575832	1.78906	1.6983	-0.148438	5.90061e-05	5.30859	5.77966	47.2148	35.462	123.23	99.2631	265.785	281.798
5.3	0.128906	0.189431	0.60547	0.586988	1.82031	1.73118	-0.148437	6.01396e-05	5.41406	5.88993	48.1094	36.1264	125.34	100.995	268.855	285.693
5.4	0.148438	0.19303	0.625	0.598139	1.87891	1.76404	-0.128906	6.12721e-05	5.51562	6.00008	49.0156	36.7896	127.379	102.719	271.887	289.535
5.5	0.152344	0.196628	0.636719	0.609285	1.91016	1.79689	-0.136719	6.24037e-05	5.61719	6.11012	49.9141	37.4516	129.395	104.435	274.844	293.325
5.6	0.160156	0.200224	0.644531	0.620426	1.95312	1.82972	-0.136719	6.35344e-05	5.73047	6.22004	50.8125	38.1125	131.379	106.144	277.707	297.063
5.7	0.167969	0.203818	0.65625	0.631562	2.00391	1.86253	-0.140625	6.46642e-05	5.85156	6.32985	51.6797	38.7723	133.367	107.845	280.594	300.75
5.8	0.167969	0.20741	0.679688	0.642693	2.05078	1.89533	-0.140625	6.57932e-05	5.97266	6.43955	52.5586	39.4308	135.336	109.538	283.449	304.386
5.9	0.167969	0.211001	0.699219	0.653818	2.10156	1.92811	-0.140625	6.69212e-05	6.08203	6.54912	53.4219	40.0882	137.328	111.223	286.293	307.972
6	0.171875	0.214591	0.707031	0.664939	2.14062	1.96088	-0.128906	6.80484e-05	6.19141	6.65858	54.2891	40.7445	139.281	112.901	288.859	311.508
6.1	0.179688	0.218178	0.71875	0.676054	2.17969	1.99363	-0.136719	6.91746e-05	6.29688	6.76793	55.1602	41.3995	141.195	114.571	291.414	314.996
6.2	0.179688	0.221764	0.726563	0.687165	2.21875	2.02636	-0.140625	7.03e-05	6.39844	6.87716	56.0195	42.0535	143.105	116.234	293.969	318.434
6.3	0.1875	0.225349	0.746094	0.69827	2.25781	2.05908	-0.128906	7.14245e-05	6.51172	6.98628	56.8828	42.7063	145.039	117.889	296.52	321.825
6.4	0.187501	0.228932	0.76172	0.70937	2.28906	2.09178	-0.128905	7.25481e-05	6.61719	7.09528	57.7461	43.3579	146.941	119.536	299.055	325.168
6.5	0.199219	0.232513	0.785156	0.720465	2.34766	2.12447	-0.125	7.36708e-05	6.73047	7.20417	58.625	44.0084	148.812	121.176	301.578	328.464
6.6	0.199219	0.236092	0.792969	0.731554	2.39062	2.15714	-0.117188	7.47926e-05	6.85156	7.31294	59.4727	44.6577	150.68	122.808	304.016	331.714
6.7	0.207031	0.23967	0.816406	0.74264	2.42578	2.18979	-0.117188	7.59135e-05	6.96094	7.4216	60.3242	45.3059	152.508	124.433	306.375	334.918
6.8	0.207031	0.243246	0.828126	0.753719	2.45703	2.22243	-0.121093	7.70337e-05	7.08203	7.53016	61.1836	45.953	154.316	126.05	308.727	338.077
6.9	0.207031	0.246821	0.855469	0.764794	2.49609	2.25505	-0.109375	7.81528e-05	7.21094	7.63859	62.0469	46.5989	156.148	127.66	311.02	341.19
7	0.214844	0.250394	0.863281	0.775863	2.52734	2.28765	-0.109375	7.92711e-05	7.32031	7.7469	62.8984	47.2436	157.961	129.262	313.258	344.26
7.1	0.214844	0.253966	0.875	0.786927	2.56641	2.32024	-0.101562	8.03885e-05	7.42578	7.85511	63.7422	47.8872	159.738	130.857	315.473	347.285
7.2	0.21875	0.257535	0.882812	0.797987	2.59766	2.35282	-0.0898438	8.1505e-05	7.52734	7.9632	64.5898	48.5298	161.465	132.445	317.695	350.268
7.3	0.238281	0.261103	0.902344	0.809041	2.63672	2.38537	-0.0898438	8.26207e-05	7.63672	8.07118	65.4297	49.1711	163.215	134.025	319.855	353.207
7.4	0.238281	0.26467	0.914062	0.82009	2.67969	2.41792	-0.101562	8.37354e-05	7.75	8.17904	66.2656	49.8113	164.961	135.598	322.008	356.104
7.5	0.246094	0.268235	0.921875	0.831134	2.73828	2.45044	-0.101562	8.48493e-05	7.86328	8.28679	67.0898	50.4503	166.695	137.164	324.141	358.96
7.6	0.253906	0.271798	0.941406	0.842173	2.76172	2.48295	-0.09375	8.59623e-05	7.99609	8.39443	67.9219	51.0883	168.406	138.722	326.168	361.774
7.7	0.253906	0.27536	0.960938	0.853207	2.79688	2.51545	-0.0820312	8.70744e-05	8.12109	8.50195	68.7383	51.7251	170.086	140.273	328.148	364.547
7.8	0.269531	0.27892	0.984375	0.864236	2.84766	2.54792	-0.0703125	8.81857e-05	8.22656	8.60937	69.5625	52.3608	171.727	141.817	330.145	367.281
7.9	0.277344	0.282478	0.992188	0.87526	2.87891	2.58039	-0.0664062	8.9296e-05	8.33203	8.71666	70.375	52.9953	173.359	143.354	332.113	369.974
8	0.277344	0.286035	0.992188	0.886278	2.91797	2.61283	-0.0664062	9.04055e-05	8.4375	8.82385	71.1797	53.6287	174.996	144.883	334.055	372.628
8.1	0.277344	0.28959	0.992188	0.897292	2.95312	2.64526	-0.0625	9.15141e-05	8.55469	8.93092	71.9805	54.261	176.625	146.406	335.945	375.244
8.2	0.285156	0.293144	1.01562	0.908301	2.97656	2.67768	-0.0703125	9.26218e-05	8.65234	9.03788	72.793	54.8922	178.246	147.921	337.805	377.82
8.3	0.285156	0.296696	1.02734	0.919304	3.00391	2.71008	-0.0703125	9.37288e-05	8.75781	9.14473	73.5859	55.5223	179.871	149.429	339.688	380.36
8.4	0.285156	0.300246	1.04297	0.930302	3.03516	2.74246	-0.0585938	9.48347e-05	8.86328	9.25147	74.3711	56.1512	181.461	150.93	341.484	382.861
8.5	0.285156	0.303795	1.05469	0.941295	3.06641	2.77483	-0.0585938	9.59398e-05	8.96875	9.35809	75.1836	56.779	183.055	152.424	343.277	385.326
8.6	0.289062	0.307342	1.07031	0.952284	3.10938	2.80718	-0.0546875	9.70441e-05	9.07422	9.4646	75.9766	57.4056	184.656	153.911	345.086	387.755
8.7	0.296875	0.310887	1.07422	0.963268	3.14844	2.83951	-0.0625	9.81474e-05	9.17188	9.571	76.7695	58.0312	186.23	155.391	346.875	390.147
8.8	0.296875	0.314431	1.08203	0.974246	3.1875	2.87183	-0.0507812	9.925e-05	9.28125	9.67729	77.5703	58.6557	187.781	156.864	348.602	392.504
8.9	0.296875	0.317974	1.08594	0.985219	3.21875	2.90414	-0.0585938	0.000100352	9.40234	9.78346	78.3711	59.279	189.305	158.33	350.266	394.826
9	0.304688	0.321514	1.10156	0.996187	3.25781	2.93642	-0.0507812	0.000101452	9.50781	9.88953	79.1562	59.9012	190.812	159.789	351.941	397.113
9.1	0.320312	0.325053	1.13672	1.00715	3.30859	2.9687	-0.0390625	0.000102552	9.625	9.99548	79.957	60.5223	192.266	161.241	353.609	399.366
9.2	0.328125	0.32859	1.14453	1.01811	3.33984	3.00095	-0.0273438	0.000103651	9.71875	10.1013	80.7422	61.1423	193.734	162.687	355.27	401.586
9.3	0.328125	0.332126	1.16406	1.02906	3.37891	3.03319	-0.0312506	0.000104749	9.83594	10.2071	81.5312	61.7612	195.184	164.125	356.891	403.772
9.4	0.328125	0.335661	1.17578	1.04001	3.40234	3.06542	-0.046875	0.000105847	9.92969	10.3127	82.3125	62.379	196.629	165.557	358.504	405.925
9.5	0.339844	0.339193	1.1875	1.05095	3.44141	3.09763	-0.046875	0.000106943	10.0352	10.4182	83.1016	62.9957	198.078	166.982	360.129	408.046
9.6	0.359375	0.342724	1.20312	1.06189	3.49219	3.12982	-0.0273438	0.000108039	10.1406	10.5236	83.8789	63.6112	199.512	168.4	361.723	410.135
9.7	0.359375	0.346253	1.20703	1.07282	3.53125	3.162	-0.0273438	0.000109133	10.2422	10.6288	84.6367	64.2257	200.945	169.811	363.23	412.192
9.8	0.351562	0.349781	1.21484	1.08375	3.5625	3.19416	-0.015625	0.000110227	10.3594	10.734	85.4062	64.8391	202.363	171.216	364.723	414.219
9.9	0.359375	0.353308	1.22656	1.09467	3.60156	3.2263	-0.0156253	0.00011132	10.4609	10.8391	86.1797	65.4513	203.777	172.613	366.18	416.214
10	0.359375	0.356832	1.24609	1.10559	3.63281	3.25843	-0.0195312	0.000112412	10.5508	10.944	86.9375	66.0625	205.195	174.005	367.625	418.179
10.1	0.371094	0.360355	1.25781	1.1165	3.69531	3.29055	-0.00390625	0.000113504	10.668	11.0489	87.6875	66.6726	206.598	175.389	369.059	420.115
10.2	0.382812	0.363876	1.26953	1.12741	3.74219	3.32265	-0.00390625	0.000114594	10.7734	11.1536	88.457	67.2816	207.949	176.767	370.508	422.02
10.3	0.402344	0.367396	1.28125	1.13831	3.78906	3.35473	-5.96046e-07	0.000115684	10.8945	11.2582	89.207	67.8894	209.273	178.138	371.953	423.897
10.4	0.394531	0.370914	1.28516	1.14921	3.82812	3.3868	0	0.000116772	10.9844	11.3628	89.9531	68.4962	210.59	179.503	373.348	425.745
10.5	0.394531	0.374431	1.29688	1.1601	3.88281	3.41885	0	0.00011786	11.0898	11.4671	90.6992	69.1019	211.93	180.861	374.75	427.565
10.6	0.402344	0.377946	1.3125	1.17099	3.91797	3.45088	0	0.000118947	11.2109	11.5714	91.4375	69.7065	213.258	182.213	376.176	429.357
10.7	0.417969	0.381459	1.33594	1.18187	3.98047	3.4829	0.0117188	0.000120033	11.3164	11.6756	92.1992	70.3101	214.582	183.558	377.574	431.121
10.8	0.410156	0.384971	1.33984	1.19275	4.00391	3.51491	0.00390625	0.000121118	11.4062	11.7797	92.9453	70.9125	215.871	184.896	378.934	432.858
10.9	0.417969	0.388481	1.35547	1.20362	4.05078	3.5469	0.00390685	0.000122203	11.5078	11.8837	93.6914	71.5138	217.156	186.228	380.254	434.569
11	0.4375	0.391989	1.36719	1.21449	4.08984	3.57887	0.0195312	0.000123286	11.6172	11.9875	94.418	72.1141	218.469	187.554	381.574	436.253
11.1	0.441406	0.395496	1.38672	1.22535	4.12891	3.61083	0.0195312	0.000124369	11.7188	12.0912	95.1484	72.7132	219.742	188.873	382.859	437.911
11.2	0.445312	0.399002	1.39062	1.23621	4.15625	3.64277	0.015625	0.000125451	11.8086	12.1949	95.8672	73.3114	221.031	190.186	384.117	439.543
11.3	0.449219	0.402505	1.39453	1.24707	4.1875	3.67469	0.00781339	0.000126532	11.9102	12.2984	96.5977	73.9084	222.281	191.492	385.379	441.15
11.4	0.46875	0.406008	1.41797	1.25791	4.23828	3.7066	0.0195312	0.000127612	12.0195	12.4018	97.332	74.5043	223.562	192.792	386.648	442.732
11.5	0.46875	0.409508	1.4375	1.26876	4.28125	3.7385	0.0195312	0.000128691	12.1289	12.5051	98.0703	75.0991	224.824	194.086	387.906	444.289
11.6	0.46875	0.413007	1.4375	1.27959	4.3125	3.77038	0.0117188	0.000129769	12.2305	12.6083	98.7852	75.6929	226.023	195.374	389.133	445.823
11.7	0.472656	0.416504	1.4375	1.29043	4.33984	3.80224	0.0117188	0.000130847	12.3398	12.7114	99.5	76.2857	227.25	196.655	390.359	447.332
11.8	0.496094	0.42	1.46094	1.30125	4.38281	3.83409	0.0195307	0.000131924	12.4648	12.8144	100.211	76.8773	228.48	197.93	391.602	448.818
11.9	0.496094	0.423495	1.46094	1.31208	4.40625	3.86592	0.0117188	0.000132999	12.5664	12.9173	100.918	77.4678	229.68	199.199	392.777	450.28
12	0.492188	0.426987	1.47266	1.32289	4.44922	3.89774	0.0195312	0.000134074	12.6758	13.02	101.637	78.0573	230.852	200.461	393.949	451.72
12.1	0.507812	0.430478	1.50391	1.33371	4.5	3.92954	0.0234375	0.000135149	12.8008	13.1227	102.379	78.6457	232.047	201.718	395.129	453.137
12.2	0.527344	0.433967	1.51562	1.34452	4.53125	3.96132	0.0234375	0.000136222	12.9102	13.2252	103.102	79.2331	233.227	202.968	396.293	454.532
12.3	0.519531	0.437455	1.52734	1.35532	4.55859	3.99309	0.019531	0.000137294	13.0078	13.3277	103.816	79.8194	234.367	204.212	397.434	455.905
12.4	0.515625	0.440942	1.54297	1.36612	4.57813	4.02485	0.0234378	0.000138366	13.0859	13.43	104.5	80.4046	235.523	205.45	398.551	457.256
12.5	0.519531	0.444426	1.55078	1.37691	4.60156	4.05658	0.0273438	0.000139437	13.1992	13.5322	105.195	80.9888	236.664	206.682	399.684	458.587
12.6	0.523438	0.447909	1.56641	1.3877	4.63672	4.08831	0.0117188	0.000140507	13.2969	13.6343	105.887	81.5719	237.797	207.907	400.773	459.896
12.7	0.535156	0.451391	1.58594	1.39848	4.67578	4.12001	0.0195312	0.000141576	13.418	13.7363	106.562	82.154	238.938	209.127	401.863	461.184
12.8	0.539062	0.454871	1.57812	1.40926	4.69922	4.15171	0.0117188	0.000142644	13.5039	13.8382	107.254	82.7349	240.066	210.341	402.945	462.452
12.9	0.539062	0.458349	1.59766	1.42003	4.73047	4.18338	0.0117188	0.000143711	13.6055	13.94	107.938	83.3149	241.164	211.549	404.035	463.7
13	0.550781	0.461826	1.61328	1.4308	4.77344	4.21504	0.0117188	0.000144778	13.7109	14.0417	108.625	83.8937	242.266	212.751	405.109	464.929
13.1	0.554688	0.465301	1.63281	1.44156	4.82812	4.24669	0.0117188	0.000145844	13.8242	14.1433	109.328	84.4715	243.371	213.946	406.164	466.137
13.2	0.566406	0.468775	1.64844	1.45232	4.86328	4.27832	0.0195312	0.000146908	13.9219	14.2447	109.996	85.0483	244.469	215.136	407.211	467.327
13.3	0.566406	0.472246	1.66406	1.46307	4.89844	4.30993	0.0195307	0.000147973	14.043	14.3461	110.676	85.6241	245.543	216.321	408.242	468.498
13.4	0.558594	0.475717	1.66797	1.47382	4.92969	4.34153	0.0117193	0.000149036	14.1445	14.4474	111.34	86.1987	246.605	217.499	409.254	469.65
13.5	0.574219	0.479186	1.68359	1.48456	4.97656	4.37312	0.0195312	0.000150098	14.2812	14.5485	112.027	86.7723	247.676	218.671	410.289	470.784
13.6	0.558594	0.482653	1.6875	1.4953	4.99219	4.40468	0.0117188	0.00015116	14.3711	14.6495	112.699	87.3449	248.73	219.837	411.277	471.899
13.7	0.578125	0.486119	1.71484	1.50604	5.03906	4.43624	0.0195312	0.00015222	14.4922	14.7505	113.391	87.9164	249.781	220.998	412.285	472.997
13.8	0.578125	0.489583	1.72656	1.51677	5.05469	4.46777	0.011719	0.00015328	14.5859	14.8513	114.059	88.4869	250.816	222.153	413.273	474.078
13.9	0.578125	0.493045	1.73828	1.52749	5.08984	4.49929	0.0234372	0.000154339	14.6875	14.952	114.738	89.0563	251.863	223.302	414.254	475.141
14	0.585938	0.496506	1.75	1.53821	5.12891	4.5308	0.0195312	0.000155397	14.7891	15.0526	115.387	89.6247	252.898	224.446	415.223	476.187
14.1	0.578125	0.499966	1.74609	1.54892	5.16016	4.56229	0.00390625	0.000156454	14.8867	15.1531	116.047	90.1921	253.91	225.583	416.172	477.216
14.2	0.597656	0.503423	1.77344	1.55963	5.21094	4.59376	0.0195312	0.000157511	14.9883	15.2535	116.715	90.7584	254.938	226.715	417.145	478.229
14.3	0.59375	0.50688	1.78516	1.57033	5.25	4.62522	0.00781339	0.000158567	15.0938	15.3538	117.371	91.3237	255.941	227.842	418.094	479.225
14.4	0.605469	0.510334	1.80469	1.58103	5.30078	4.65667	0.0195315	0.000159622	15.1992	15.454	118.023	91.8879	256.957	228.963	419.039	480.206
14.5	0.613281	0.513787	1.8125	1.59173	5.33203	4.6881	0.0273438	0.000160675	15.3047	15.5541	118.68	92.4511	257.965	230.078	420.004	481.171
14.6	0.609375	0.517239	1.82812	1.60242	5.37109	4.71951	0.03125	0.000161729	15.3789	15.6541	119.336	93.0133	258.941	231.187	420.938	482.12
14.7	0.617188	0.520689	1.84766	1.6131	5.39844	4.75091	0.0234375	0.000162781	15.4648	15.754	119.984	93.5745	259.926	232.291	421.859	483.054
14.8	0.617188	0.524137	1.84766	1.62378	5.42969	4.78229	0.0117193	0.000163832	15.5703	15.8537	120.633	94.1346	260.887	233.39	422.711	483.973
14.9	0.628906	0.527584	1.87109	1.63445	5.48047	4.81366	0.0195307	0.000164883	15.6758	15.9534	121.277	94.6937	261.879	234.483	423.59	484.877
15	0.625	0.531029	1.875	1.64512	5.51953	4.84501	0.0195312	0.000165933	15.75	16.0529	121.922	95.2517	262.832	235.57	424.457	485.767
15.1	0.625	0.534473	1.88672	1.65579	5.53906	4.87635	0.0195312	0.000166982	15.8633	16.1524	122.578	95.8088	263.793	236.652	425.34	486.642
15.2	0.625	0.537915	1.89844	1.66645	5.57031	4.90767	0	0.00016803	15.9453	16.2517	123.203	96.3648	264.75	237.728	426.195	487.503
15.3	0.632812	0.541355	1.91016	1.6771	5.625	4.93897	0.015625	0.000169078	16.0586	16.351	123.852	96.9198	265.691	238.799	427.07	488.35
15.4	0.636719	0.544795	1.92578	1.68775	5.66016	4.97026	0.0234378	0.000170124	16.1484	16.4501	124.504	97.4738	266.617	239.865	427.918	489.183
15.5	0.652344	0.548232	1.94141	1.6984	5.69922	5.00154	0.015625	0.00017117	16.2656	16.5491	125.141	98.0267	267.551	240.925	428.777	490.003
15.6	0.648438	0.551668	1.93359	1.70904	5.73047	5.0328	0	0.000172215	16.3789	16.6481	125.762	98.5786	268.457	241.98	429.625	490.81
15.7	0.667969	0.555102	1.96094	1.71967	5.78516	5.06404	0.0117188	0.000173259	16.4883	16.7469	126.406	99.1296	269.391	243.029	430.477	491.603
15.8	0.6875	0.558535	1.97266	1.7303	5.82812	5.09527	0.0195307	0.000174302	16.6133	16.8456	127.027	99.6795	270.281	244.074	431.293	492.384
15.9	0.675782	0.561966	1.97656	1.74093	5.85938	5.12649	8.9407e-07	0.000175344	16.6914	16.9442	127.648	100.228	271.172	245.112	432.078	493.152
16	0.6875	0.565395	1.99609	1.75155	5.90234	5.15768	0.0078125	0.000176386	16.8125	17.0427	128.277	100.776	272.09	246.146	432.898	493.907
16.1	0.675781	0.568823	2.01172	1.76216	5.92188	5.18887	0.0117188	0.000177427	16.9062	17.1411	128.895	101.323	272.961	247.174	433.707	494.65
16.2	0.6875	0.57225	2.01953	1.77277	5.96094	5.22003	0.015625	0.000178467	17.0195	17.2394	129.52	101.869	273.867	248.197	434.5	495.381
16.3	0.707031	0.575675	2.04688	1.78338	6.00781	5.25119	0.0117188	0.000179506	17.1406	17.3376	130.137	102.414	274.738	249.215	435.273	496.1
16.4	0.707031	0.579098	2.06641	1.79398	6.04297	5.28232	0.0195312	0.000180544	17.2461	17.4357	130.75	102.958	275.637	250.228	436.051	496.808
16.5	0.707031	0.58252	2.07422	1.80458	6.08984	5.31345	0.0195312	0.000181582	17.3242	17.5337	131.355	103.5	276.496	251.236	436.84	497.504
16.6	0.710938	0.58594	2.08594	1.81517	6.12109	5.34455	0.0234375	0.000182618	17.418	17.6316	131.992	104.042	277.359	252.238	437.605	498.188
16.7	0.730469	0.589359	2.10547	1.82575	6.16016	5.37564	0.0234375	0.000183654	17.5078	17.7293	132.605	104.583	278.223	253.235	438.363	498.861
16.8	0.722656	0.592776	2.11328	1.83634	6.19922	5.40672	0.0234378	0.000184689	17.6016	17.827	133.223	105.123	279.07	254.227	439.125	499.524
16.9	0.734375	0.596191	2.12891	1.84691	6.23047	5.43778	0.0234375	0.000185723	17.7031	17.9246	133.836	105.662	279.922	255.214	439.879	500.175
17	0.730469	0.599605	2.14844	1.85748	6.26953	5.46883	0.0234375	0.000186757	17.8047	18.0221	134.445	106.2	280.762	256.196	440.637	500.816
17.1	0.738281	0.603018	2.14453	1.86805	6.30078	5.49986	0.0117188	0.000187789	17.8906	18.1194	135.035	106.736	281.59	257.173	441.375	501.446
17.2	0.730469	0.606429	2.15234	1.87861	6.32031	5.53087	0.0078125	0.000188821	17.9805	18.2167	135.621	107.272	282.406	258.145	442.109	502.066
17.3	0.726562	0.609838	2.15625	1.88917	6.36719	5.56187	0.00781339	0.000189852	18.082	18.3138	136.215	107.807	283.238	259.112	442.836	502.676
17.4	0.746094	0.613246	2.18359	1.89972	6.41797	5.59286	0.0117188	0.000190882	18.1797	18.4109	136.848	108.341	284.059	260.074	443.59	503.276
17.5	0.734375	0.616652	2.19531	1.91027	6.44922	5.62382	0.0195312	0.000191911	18.2734	18.5078	137.434	108.874	284.875	261.031	444.301	503.866
17.6	0.75	0.620057	2.20703	1.92081	6.5	5.65478	0.0117188	0.00019294	18.3828	18.6047	138.023	109.406	285.676	261.984	445.023	504.446
17.7	0.765625	0.62346	2.22656	1.93135	6.54297	5.68572	0.0195312	0.000193968	18.4883	18.7014	138.602	109.937	286.492	262.931	445.742	505.017
17.8	0.765625	0.626861	2.23437	1.94188	6.58203	5.71664	0.019531	0.000194995	18.5859	18.7981	139.18	110.466	287.281	263.873	446.457	505.578
17.9	0.757813	0.630262	2.23828	1.95241	6.625	5.74755	0.0156253	0.000196021	18.6875	18.8946	139.746	110.995	288.07	264.811	447.164	506.13
18	0.769531	0.63366	2.24609	1.96293	6.66797	5.77844	0.015625	0.000197046	18.7852	18.9911	140.34	111.523	288.859	265.743	447.863	506.673
18.1	0.765625	0.637057	2.25781	1.97345	6.69141	5.80932	0.0234375	0.00019807	18.8789	19.0874	140.91	112.05	289.641	266.671	448.543	507.207
18.2	0.777344	0.640452	2.28516	1.98397	6.74609	5.84018	0.03125	0.000199094	18.9727	19.1836	141.5	112.576	290.414	267.594	449.238	507.733
18.3	0.777344	0.643846	2.29297	1.99447	6.76953	5.87103	0.0117188	0.000200117	19.0625	19.2798	142.059	113.101	291.164	268.512	449.906	508.249
18.4	0.777345	0.647238	2.28516	2.00498	6.80078	5.90187	0.0117196	0.000201139	19.1367	19.3758	142.645	113.625	291.938	269.426	450.59	508.758
18.5	0.789062	0.650629	2.31641	2.01548	6.85156	5.93268	0.0234375	0.00020216	19.2266	19.4717	143.211	114.148	292.711	270.334	451.254	509.257
18.6	0.777344	0.654018	2.31641	2.02597	6.86719	5.96349	0.0117188	0.000203181	19.3242	19.5676	143.77	114.67	293.461	271.238	451.918	509.749
18.7	0.785156	0.657406	2.33594	2.03646	6.89453	5.99427	0.0078125	0.0002042	19.4141	19.6633	144.34	115.191	294.211	272.138	452.566	510.232
18.8	0.796875	0.660792	2.34375	2.04694	6.92578	6.02505	0.00781339	0.000205219	19.5039	19.7589	144.918	115.711	294.961	273.032	453.223	510.708
18.9	0.804687	0.664177	2.35547	2.05742	6.96484	6.0558	0.0195307	0.000206237	19.6211	19.8544	145.496	116.23	295.711	273.922	453.879	511.175
19	0.796875	0.66756	2.36719	2.0679	6.99219	6.08655	0.015625	0.000207254	19.707	19.9499	146.035	116.749	296.453	274.808	454.504	511.635
19.1	0.796875	0.670941	2.36719	2.07837	7.02734	6.11727	0.0117188	0.000208271	19.7852	20.0452	146.594	117.266	297.168	275.688	455.121	512.087
19.2	0.804688	0.674321	2.38281	2.08883	7.06641	6.14798	0.0117188	0.000209286	19.8867	20.1404	147.164	117.782	297.918	276.564	455.758	512.532
19.3	0.808594	0.677699	2.39453	2.09929	7.10156	6.17868	0.0117188	0.000210301	20	20.2355	147.719	118.297	298.66	277.436	456.391	512.969
19.4	0.816406	0.681077	2.40625	2.10975	7.14062	6.20936	0.0117182	0.000211315	20.1016	20.3305	148.277	118.812	299.383	278.303	457.012	513.399
19.5	0.820312	0.684452	2.41797	2.1202	7.15234	6.24003	0.0117188	0.000212328	20.2109	20.4254	148.816	119.325	300.098	279.166	457.609	513.822
19.6	0.832031	0.687826	2.43359	2.13065	7.19531	6.27068	0.0117188	0.000213341	20.3242	20.5203	149.391	119.837	300.828	280.023	458.227	514.238
19.7	0.839844	0.691198	2.44922	2.14109	7.21875	6.30132	0.015625	0.000214352	20.4336	20.615	149.957	120.349	301.52	280.877	458.852	514.647
19.8	0.847656	0.694569	2.45312	2.15152	7.24609	6.33194	0.0195307	0.000215363	20.5352	20.7096	150.5	120.859	302.23	281.726	459.469	515.05
19.9	0.847657	0.697938	2.46484	2.16196	7.28125	6.36255	0.0117196	0.000216373	20.6289	20.8041	151.031	121.369	302.91	282.571	460.066	515.445
20	0.847656	0.701306	2.48828	2.17238	7.32031	6.39314	0.0234375	0.000217382	20.7188	20.8985	151.594	121.877	303.625	283.411	460.676	515.834
20.1	0.839844	0.704672	2.49609	2.1828	7.34375	6.42371	0.0234375	0.000218391	20.8164	20.9928	152.145	122.385	304.324	284.246	461.289	516.217
20.2	0.855469	0.708036	2.51172	2.19322	7.38672	6.45428	0.015625	0.000219398	20.8984	21.087	152.687	122.891	305.012	285.078	461.895	516.593
20.3	0.84375	0.711399	2.51172	2.20363	7.40625	6.48482	0.011719	0.000220405	20.9844	21.1812	153.219	123.397	305.695	285.905	462.484	516.963
20.4	0.847656	0.714761	2.51562	2.21404	7.42969	6.51536	0.015625	0.000221411	21.0859	21.2752	153.754	123.902	306.379	286.727	463.094	517.327
20.5	0.855469	0.718121	2.52734	2.22444	7.46875	6.54587	0.015625	0.000222416	21.1758	21.3691	154.285	124.406	307.059	287.546	463.676	517.685
20.6	0.859375	0.721479	2.53906	2.23484	7.5	6.57637	0.015625	0.000223421	21.2656	21.4629	154.812	124.908	307.742	288.359	464.254	518.037
20.7	0.863281	0.724836	2.55469	2.24523	7.53516	6.60686	0.0234375	0.000224424	21.3711	21.5566	155.367	125.41	308.438	289.169	464.824	518.383
20.8	0.855469	0.728192	2.5625	2.25562	7.57812	6.63733	0.0078128	0.000225427	21.4727	21.6502	155.879	125.911	309.113	289.975	465.398	518.723
20.9	0.867187	0.731546	2.57422	2.26601	7.60937	6.66779	0.0195307	0.000226429	21.5586	21.7437	156.422	126.411	309.801	290.776	465.965	519.058
21	0.867188	0.734898	2.57812	2.27638	7.63672	6.69823	0.00390625	0.000227431	21.6602	21.8371	156.945	126.91	310.453	291.573	466.504	519.387
21.1	0.867188	0.738249	2.58594	2.28676	7.66797	6.72866	0.0195312	0.000228431	21.7656	21.9305	157.473	127.408	311.113	292.365	467.066	519.71
21.2	0.871094	0.741598	2.60156	2.29713	7.6875	6.75907	0.015625	0.000229431	21.8516	22.0237	157.988	127.906	311.766	293.154	467.602	520.028
21.3	0.867188	0.744946	2.61328	2.30749	7.71875	6.78946	0.0117188	0.00023043	21.9492	22.1168	158.516	128.402	312.414	293.938	468.148	520.341
21.4	0.878907	0.748292	2.625	2.31785	7.75	6.81985	0.0156259	0.000231428	22.0547	22.2098	159.047	128.897	313.063	294.718	468.691	520.649
21.5	0.898438	0.751637	2.64062	2.32821	7.80078	6.85021	0.0351562	0.000232425	22.1484	22.3027	159.578	129.391	313.73	295.494	469.238	520.951
21.6	0.894531	0.75498	2.65234	2.33856	7.83984	6.88056	0.03125	0.000233422	22.2461	22.3955	160.117	129.885	314.379	296.266	469.797	521.249
21.7	0.894531	0.758322	2.66406	2.3489	7.87109	6.9109	0.0390625	0.000234417	22.3438	22.4883	160.621	130.377	315.004	297.034	470.324	521.541
21.8	0.898438	0.761662	2.66797	2.35924	7.89844	6.94122	0.0312506	0.000235412	22.4297	22.5809	161.109	130.869	315.629	297.798	470.855	521.829
21.9	0.910156	0.765001	2.69531	2.36958	7.9375	6.97153	0.0390619	0.000236407	22.5352	22.6734	161.633	131.36	316.266	298.558	471.391	522.112
22	0.910156	0.768338	2.68359	2.37991	7.96094	7.00182	0.0273438	0.0002374	22.6016	22.7658	162.125	131.849	316.879	299.313	471.906	522.39
22.1	0.914062	0.771673	2.70312	2.39024	8	7.0321	0.0429688	0.000238393	22.6875	22.8582	162.641	132.338	317.496	300.065	472.441	522.663
22.2	0.917969	0.775008	2.71484	2.40056	8.02734	7.06236	0.03125	0.000239384	22.7852	22.9504	163.137	132.826	318.117	300.812	472.965	522.932
22.3	0.929688	0.77834	2.73437	2.41088	8.07031	7.09261	0.0429682	0.000240375	22.8789	23.0425	163.656	133.313	318.742	301.556	473.512	523.196
22.4	0.933594	0.781671	2.73828	2.42119	8.09375	7.12285	0.0351562	0.000241366	22.9688	23.1346	164.145	133.799	319.336	302.296	474.012	523.456
22.5	0.929688	0.785001	2.74609	2.43149	8.12109	7.15306	0.0351562	0.000242355	23.0625	23.2265	164.625	134.284	319.93	303.032	474.523	523.712
22.6	0.933594	0.788329	2.76172	2.4418	8.15625	7.18327	0.0390625	0.000243344	23.1719	23.3183	165.105	134.768	320.539	303.763	475.035	523.963
22.7	0.949219	0.791655	2.76953	2.4521	8.19141	7.21345	0.0390625	0.000244332	23.2695	23.4101	165.605	135.251	321.145	304.491	475.539	524.21
22.8	0.945312	0.79498	2.78516	2.46239	8.23047	7.24363	0.0429688	0.000245319	23.3555	23.5017	166.094	135.734	321.734	305.215	476.055	524.453
22.9	0.953125	0.798304	2.78516	2.47268	8.26953	7.27379	0.050781	0.000246305	23.457	23.5933	166.582	136.215	322.324	305.935	476.566	524.692
23	0.945312	0.801626	2.79297	2.48296	8.28906	7.30393	0.0390625	0.000247291	23.5352	23.6847	167.059	136.696	322.914	306.652	477.039	524.927
23.1	0.957031	0.804946	2.81641	2.49324	8.33203	7.33406	0.0429688	0.000248276	23.6367	23.7761	167.574	137.175	323.504	307.364	477.539	525.158
23.2	0.960938	0.808265	2.82031	2.50351	8.35938	7.36417	0.0429688	0.00024926	23.7383	23.8673	168.062	137.654	324.09	308.073	478.027	525.385
23.3	0.964844	0.811583	2.82422	2.51378	8.39844	7.39427	0.0312509	0.000250243	23.8242	23.9585	168.543	138.132	324.68	308.777	478.516	525.609
23.4	0.980469	0.814899	2.84766	2.52405	8.44141	7.42436	0.0429688	0.000251225	23.9375	24.0495	169.055	138.609	325.27	309.478	479.016	525.828
23.5	0.980469	0.818213	2.85938	2.53431	8.48047	7.45443	0.0429688	0.000252207	24.0195	24.1405	169.547	139.084	325.844	310.176	479.496	526.044
23.6	0.988281	0.821526	2.88281	2.54456	8.51953	7.48448	0.0546875	0.000253188	24.1055	24.2313	170.062	139.56	326.434	310.869	479.977	526.256
23.7	0.984375	0.824837	2.88672	2.55481	8.55078	7.51452	0.0546875	0.000254168	24.207	24.3221	170.535	140.034	326.996	311.559	480.453	526.465
23.8	0.996094	0.828147	2.90625	2.56506	8.58594	7.54455	0.0625	0.000255148	24.3125	24.4128	171.027	140.507	327.566	312.245	480.934	526.67
23.9	0.996094	0.831456	2.91406	2.5753	8.60938	7.57456	0.0625	0.000256126	24.3945	24.5034	171.5	140.979	328.133	312.928	481.398	526.872
24	1.00781	0.834762	2.92188	2.58554	8.64844	7.60456	0.0585938	0.000257104	24.4727	24.5938	171.984	141.451	328.691	313.606	481.863	527.071
24.1	1.01562	0.838068	2.94531	2.59577	8.67578	7.63454	0.0703125	0.000258081	24.5742	24.6842	172.453	141.921	329.254	314.281	482.363	527.266
24.2	1.00781	0.841372	2.9375	2.606	8.69922	7.6645	0.0625	0.000259057	24.6602	24.7745	172.898	142.391	329.797	314.953	482.824	527.457
24.3	1.00781	0.844674	2.96484	2.61622	8.74219	7.69445	0.0742185	0.000260033	24.7695	24.8647	173.363	142.86	330.371	315.621	483.297	527.646
24.4	1.00391	0.847975	2.96094	2.62643	8.78125	7.72439	0.0703128	0.000261008	24.8711	24.9548	173.836	143.327	330.906	316.285	483.746	527.831
24.5	1.01953	0.851274	2.97656	2.63665	8.82031	7.75432	0.0742188	0.000261982	24.9688	25.0448	174.316	143.794	331.457	316.945	484.211	528.014
24.6	1.02734	0.854572	2.99609	2.64686	8.85938	7.78422	0.0625	0.000262955	25.0781	25.1347	174.781	144.26	332.008	317.602	484.664	528.193
24.7	1.04688	0.857868	3.00781	2.65706	8.89844	7.81412	0.0820312	0.000263927	25.1875	25.2245	175.262	144.726	332.559	318.256	485.121	528.369
24.8	1.03516	0.861163	3.02344	2.66726	8.92188	7.84399	0.0820318	0.000264899	25.2773	25.3142	175.73	145.19	333.102	318.906	485.566	528.542
24.9	1.03906	0.864457	3.04297	2.67745	8.96094	7.87386	0.078125	0.00026587	25.375	25.4038	176.207	145.653	333.66	319.552	486.016	528.713
25	1.04688	0.867749	3.05469	2.68764	9	7.90371	0.078125	0.00026684	25.457	25.4933	176.66	146.116	334.176	320.195	486.465	528.88
25.1	1.03906	0.871039	3.05469	2.69783	9.03125	7.93354	0.0703125	0.000267809	25.5273	25.5827	177.133	146.577	334.703	320.835	486.895	529.045
25.2	1.05859	0.874328	3.07031	2.70801	9.07031	7.96336	0.0742188	0.000268778	25.6367	25.6721	177.609	147.038	335.242	321.471	487.336	529.207
25.3	1.05078	0.877615	3.07813	2.71818	9.09766	7.99316	0.0742193	0.000269746	25.7305	25.7613	178.082	147.498	335.766	322.103	487.758	529.366
25.4	1.05859	0.880901	3.09375	2.72835	9.12109	8.02296	0.0703131	0.000270713	25.8164	25.8504	178.563	147.957	336.293	322.732	488.184	529.523
25.5	1.07422	0.884185	3.10547	2.73852	9.16797	8.05273	0.0820312	0.000271679	25.918	25.9395	179.012	148.415	336.824	323.358	488.609	529.677
25.6	1.07031	0.887468	3.10938	2.74868	9.19141	8.08249	0.0820312	0.000272645	26.0039	26.0284	179.445	148.872	337.34	323.98	489.023	529.828
25.7	1.06641	0.890749	3.12891	2.75884	9.22266	8.11224	0.0820312	0.00027361	26.0859	26.1173	179.883	149.329	337.867	324.599	489.453	529.977
25.8	1.06641	0.894029	3.13672	2.76899	9.26953	8.14197	0.0820318	0.000274574	26.1953	26.206	180.332	149.784	338.391	325.215	489.883	530.123
25.9	1.07812	0.897308	3.16016	2.77913	9.30469	8.17169	0.0898432	0.000275537	26.2969	26.2947	180.793	150.239	338.902	325.827	490.305	530.267
26	1.08594	0.900585	3.15625	2.78928	9.32812	8.20139	0.0820312	0.0002765	26.3945	26.3833	181.234	150.692	339.391	326.436	490.715	530.408
26.1	1.08984	0.90386	3.16797	2.79941	9.37109	8.23108	0.0703125	0.000277461	26.4844	26.4717	181.668	151.145	339.895	327.041	491.109	530.547
26.2	1.08594	0.907134	3.1875	2.80955	9.41016	8.26075	0.0703125	0.000278422	26.582	26.5601	182.109	151.597	340.402	327.643	491.52	530.684
26.3	1.10156	0.910406	3.21484	2.81968	9.45703	8.29041	0.0781253	0.000279383	26.6719	26.6484	182.559	152.048	340.914	328.242	491.938	530.818
26.4	1.09766	0.913677	3.21484	2.8298	9.47656	8.32006	0.0820312	0.000280342	26.7656	26.7366	183.004	152.499	341.426	328.838	492.359	530.95
26.5	1.10547	0.916947	3.22656	2.83992	9.50781	8.34968	0.0820312	0.000281301	26.8477	26.8247	183.434	152.948	341.938	329.43	492.781	531.08
26.6	1.09766	0.920215	3.23438	2.85003	9.53906	8.3793	0.0742188	0.000282259	26.9414	26.9127	183.883	153.397	342.422	330.019	493.195	531.208
26.7	1.10938	0.923481	3.25781	2.86014	9.57812	8.4089	0.0859375	0.000283216	27.043	27.0006	184.332	153.844	342.91	330.605	493.598	531.333
26.8	1.11719	0.926746	3.26563	2.87025	9.625	8.43848	0.0859381	0.000284172	27.1289	27.0884	184.766	154.291	343.391	331.188	493.992	531.457
26.9	1.11719	0.93001	3.28516	2.88035	9.67188	8.46806	0.0937506	0.000285128	27.2188	27.1761	185.211	154.737	343.879	331.768	494.414	531.578
27	1.13281	0.933272	3.29297	2.89045	9.70703	8.49761	0.0898438	0.000286083	27.3047	27.2637	185.637	155.182	344.379	332.344	494.828	531.697
27.1	1.13281	0.936532	3.30469	2.90054	9.73828	8.52716	0.0898438	0.000287037	27.3945	27.3513	186.07	155.626	344.875	332.917	495.25	531.815
27.2	1.13672	0.939791	3.33203	2.91062	9.78906	8.55668	0.101562	0.000287991	27.4922	27.4387	186.531	156.069	345.371	333.487	495.676	531.93
27.3	1.13672	0.943049	3.33594	2.92071	9.82812	8.5862	0.101563	0.000288943	27.5625	27.5261	186.977	156.512	345.84	334.054	496.055	532.043
27.4	1.14062	0.946305	3.35156	2.93078	9.85938	8.6157	0.101562	0.000289895	27.6523	27.6133	187.395	156.954	346.309	334.618	496.461	532.155
27.5	1.14453	0.949559	3.36328	2.94086	9.88672	8.64518	0.0976562	0.000290847	27.7422	27.7005	187.816	157.394	346.77	335.179	496.859	532.264
27.6	1.16406	0.952813	3.38281	2.95092	9.92969	8.67465	0.105469	0.000291797	27.8438	27.7875	188.258	157.834	347.25	335.737	497.246	532.372
27.7	1.15625	0.956064	3.38281	2.96099	9.96094	8.7041	0.0976562	0.000292747	27.9336	27.8745	188.688	158.273	347.727	336.291	497.633	532.478
27.8	1.15625	0.959314	3.39453	2.97105	9.98828	8.73354	0.0898443	0.000293696	28.0234	27.9614	189.105	158.712	348.188	336.843	498.023	532.582
27.9	1.15625	0.962563	3.41016	2.9811	10.0234	8.76297	0.0976571	0.000294644	28.1133	28.0482	189.539	159.149	348.664	337.391	498.418	532.685
28	1.17578	0.96581	3.43359	2.99115	10.0586	8.79238	0.109375	0.000295591	28.2266	28.1349	189.988	159.586	349.145	337.937	498.809	532.785
28.1	1.17578	0.969056	3.44141	3.00119	10.0859	8.82178	0.109375	0.000296538	28.3125	28.2215	190.414	160.021	349.594	338.479	499.164	532.884
28.2	1.18359	0.9723	3.44531	3.01123	10.1172	8.85116	0.101562	0.000297484	28.3828	28.308	190.824	160.456	350.062	339.019	499.523	532.981
28.3	1.17578	0.975543	3.45313	3.02127	10.1484	8.88053	0.0976571	0.000298429	28.4844	28.3944	191.234	160.89	350.512	339.555	499.891	533.077
28.4	1.1875	0.978784	3.47656	3.0313	10.1758	8.90989	0.0898438	0.000299374	28.5938	28.4807	191.637	161.323	350.973	340.089	500.281	533.171
28.5	1.17578	0.982024	3.48828	3.04133	10.1992	8.93923	0.0898438	0.000300317	28.6953	28.567	192.062	161.756	351.402	340.62	500.648	533.264
28.6	1.18359	0.985262	3.50391	3.05135	10.2344	8.96855	0.0898438	0.00030126	28.7852	28.6531	192.5	162.187	351.859	341.147	501.012	533.354
28.7	1.18359	0.988499	3.50391	3.06137	10.2656	8.99786	0.0898438	0.000302202	28.8711	28.7391	192.906	162.618	352.305	341.672	501.371	533.444
28.8	1.18359	0.991734	3.51562	3.07138	10.2891	9.02716	0.078125	0.000303144	28.9453	28.8251	193.324	163.048	352.762	342.194	501.715	533.532
28.9	1.18359	0.994968	3.52344	3.08139	10.3164	9.05644	0.0703125	0.000304085	29.0391	28.911	193.73	163.477	353.188	342.713	502.074	533.618
29	1.1875	0.998201	3.53125	3.09139	10.3438	9.08571	0.0703125	0.000305025	29.1094	28.9967	194.129	163.905	353.629	343.229	502.418	533.703
29.1	1.19922	1.00143	3.55078	3.10139	10.3828	9.11496	0.0859375	0.000305964	29.1836	29.0824	194.551	164.332	354.086	343.742	502.781	533.786
29.2	1.21875	1.00466	3.56641	3.11138	10.418	9.1442	0.0820312	0.000306902	29.2656	29.168	194.969	164.759	354.539	344.253	503.141	533.868
29.3	1.20703	1.00789	3.56641	3.12137	10.4375	9.17342	0.0820318	0.00030784	29.3516	29.2535	195.383	165.184	354.945	344.761	503.492	533.949
29.4	1.21484	1.01112	3.58594	3.13136	10.4688	9.20263	0.0859375	0.000308777	29.4297	29.3389	195.812	165.609	355.379	345.265	503.863	534.028
29.5	1.21484	1.01434	3.59375	3.14134	10.4961	9.23183	0.078125	0.000309713	29.5117	29.4242	196.191	166.033	355.809	345.767	504.195	534.106
29.6	1.22266	1.01756	3.59375	3.15131	10.5195	9.26101	0.0703125	0.000310649	29.5781	29.5094	196.547	166.456	356.238	346.267	504.523	534.183
29.7	1.22266	1.02079	3.60156	3.16128	10.5469	9.29017	0.0703125	0.000311584	29.6602	29.5946	196.922	166.879	356.668	346.763	504.852	534.258
29.8	1.22266	1.02401	3.60547	3.17125	10.5781	9.31933	0.0703125	0.000312518	29.7422	29.6796	197.312	167.3	357.082	347.257	505.184	534.333
29.9	1.22266	1.02723	3.61719	3.18121	10.6094	9.34847	0.0625009	0.000313451	29.8398	29.7646	197.707	167.721	357.492	347.748	505.512	534.405
30	1.23438	1.03044	3.63672	3.19117	10.6484	9.37759	0.0742188	0.000314384	29.9258	29.8494	198.082	168.141	357.926	348.236	505.859	534.477
30.1	1.23438	1.03366	3.64453	3.20112	10.6719	9.4067	0.0703125	0.000315316	30.0195	29.9342	198.469	168.56	358.336	348.722	506.211	534.547
30.2	1.23438	1.03688	3.64844	3.21107	10.6992	9.43579	0.0625	0.000316247	30.1094	30.0189	198.84	168.978	358.746	349.204	506.535	534.617
30.3	1.24609	1.04009	3.66797	3.22101	10.7422	9.46487	0.0742193	0.000317177	30.207	30.1034	199.23	169.395	359.156	349.685	506.883	534.685
30.4	1.25391	1.0433	3.68359	3.23095	10.7891	9.49394	0.0820312	0.000318107	30.293	30.1879	199.602	169.812	359.578	350.162	507.215	534.752
30.5	1.25391	1.04651	3.6875	3.24089	10.8203	9.52299	0.0703125	0.000319036	30.3789	30.2723	199.984	170.228	360.004	350.637	507.543	534.817
30.6	1.25391	1.04972	3.69531	3.25082	10.8516	9.55203	0.0703125	0.000319964	30.4648	30.3567	200.379	170.643	360.406	351.109	507.871	534.882
30.7	1.25391	1.05293	3.70312	3.26074	10.8789	9.58105	0.0703125	0.000320891	30.5508	30.4409	200.762	171.057	360.816	351.579	508.195	534.946
30.8	1.24609	1.05613	3.70703	3.27066	10.9102	9.61006	0.0703131	0.000321818	30.625	30.525	201.148	171.47	361.227	352.046	508.535	535.008
30.9	1.26562	1.05934	3.72266	3.28058	10.9492	9.63906	0.0703125	0.000322744	30.7188	30.6091	201.539	171.883	361.652	352.51	508.875	535.069
31	1.26562	1.06254	3.72266	3.29049	10.9766	9.66804	0.0703125	0.000323669	30.793	30.693	201.922	172.295	362.062	352.972	509.223	535.13
31.1	1.27344	1.06574	3.73438	3.3004	11.0039	9.697	0.0664062	0.000324594	30.8711	30.7769	202.309	172.706	362.465	353.431	509.547	535.189
31.2	1.28516	1.06894	3.75391	3.3103	11.0391	9.72596	0.0703125	0.000325518	30.9648	30.8607	202.68	173.116	362.863	353.887	509.875	535.248
31.3	1.28906	1.07214	3.76172	3.3202	11.0703	9.75489	0.0742193	0.000326441	31.0352	30.9443	203.07	173.525	363.273	354.342	510.203	535.305
31.4	1.29688	1.07534	3.78516	3.33009	11.0977	9.78382	0.0820312	0.000327363	31.125	31.0279	203.461	173.934	363.699	354.793	510.531	535.361
31.5	1.29688	1.07853	3.77734	3.33998	11.1289	9.81273	0.0820312	0.000328285	31.207	31.1114	203.84	174.342	364.09	355.242	510.852	535.417
31.6	1.29688	1.08173	3.78516	3.34986	11.1523	9.84162	0.0820312	0.000329206	31.293	31.1949	204.207	174.749	364.473	355.689	511.168	535.471
31.7	1.30859	1.08492	3.80859	3.35974	11.1836	9.8705	0.0820312	0.000330126	31.3789	31.2782	204.59	175.155	364.871	356.133	511.473	535.525
31.8	1.30469	1.08811	3.82422	3.36962	11.2266	9.89937	0.0820312	0.000331045	31.4766	31.3614	204.984	175.56	365.254	356.574	511.793	535.578
31.9	1.30469	1.0913	3.83594	3.37949	11.25	9.92822	0.0820321	0.000331964	31.5547	31.4446	205.355	175.965	365.637	357.013	512.117	535.629
32	1.31641	1.09449	3.85547	3.38936	11.293	9.95706	0.09375	0.000332882	31.6484	31.5276	205.738	176.368	366.031	357.45	512.426	535.68
32.1	1.32812	1.09768	3.84766	3.39922	11.3281	9.98588	0.09375	0.000333799	31.7266	31.6106	206.102	176.771	366.426	357.884	512.73	535.73
32.2	1.31641	1.10086	3.85547	3.40907	11.3516	10.0147	0.0859375	0.000334716	31.8164	31.6935	206.461	177.174	366.832	358.315	513.047	535.78
32.3	1.31641	1.10405	3.86719	3.41893	11.3828	10.0435	0.09375	0.000335632	31.918	31.7763	206.844	177.575	367.23	358.745	513.34	535.828
32.4	1.30859	1.10723	3.875	3.42877	11.4219	10.0723	0.09375	0.000336547	31.9961	31.859	207.207	177.976	367.605	359.172	513.648	535.876
32.5	1.31641	1.11041	3.88281	3.43862	11.4531	10.101	0.0859375	0.000337461	32.0938	31.9416	207.578	178.375	367.977	359.596	513.953	535.922
32.6	1.32422	1.11359	3.89844	3.44846	11.4922	10.1298	0.0742188	0.000338375	32.1836	32.0241	207.949	178.774	368.355	360.018	514.258	535.968
32.7	1.32812	1.11677	3.91016	3.45829	11.5195	10.1585	0.0742188	0.000339288	32.2656	32.1065	208.316	179.173	368.75	360.438	514.551	536.014
32.8	1.33594	1.11995	3.92578	3.46812	11.5508	10.1873	0.0742196	0.0003402	32.3477	32.1889	208.664	179.57	369.133	360.855	514.859	536.058
32.9	1.33984	1.12312	3.9375	3.47795	11.5898	10.216	0.0859375	0.000341111	32.4492	32.2712	209.043	179.967	369.531	361.27	515.188	536.102
33	1.33984	1.1263	3.96094	3.48777	11.6133	10.2447	0.0859375	0.000342022	32.5391	32.3533	209.406	180.363	369.91	361.683	515.477	536.145
33.1	1.34766	1.12947	3.97656	3.49758	11.6523	10.2733	0.09375	0.000342932	32.6211	32.4354	209.773	180.758	370.297	362.093	515.785	536.187
33.2	1.33984	1.13264	3.98047	3.50739	11.6602	10.302	0.0859375	0.000343842	32.6992	32.5174	210.125	181.152	370.656	362.501	516.07	536.228
33.3	1.33984	1.13581	3.97656	3.5172	11.6953	10.3307	0.0859375	0.00034475	32.7852	32.5993	210.488	181.546	371.008	362.907	516.379	536.269
33.4	1.34766	1.13898	3.98828	3.527	11.7422	10.3593	0.0859375	0.000345658	32.8711	32.6811	210.852	181.939	371.379	363.311	516.672	536.309
33.5	1.35156	1.14215	4	3.5368	11.7812	10.3879	0.0859375	0.000346565	32.9688	32.7629	211.219	182.331	371.742	363.712	516.977	536.349
33.6	1.36719	1.14531	4.02344	3.54659	11.8125	10.4165	0.0859375	0.000347472	33.0664	32.8445	211.574	182.722	372.125	364.111	517.285	536.387
33.7	1.36719	1.14848	4.03516	3.55638	11.8555	10.4451	0.0859375	0.000348377	33.1641	32.9261	211.934	183.112	372.484	364.508	517.574	536.426
33.8	1.37109	1.15164	4.04687	3.56617	11.8906	10.4737	0.0859372	0.000349283	33.2656	33.0075	212.277	183.502	372.832	364.902	517.871	536.463
33.9	1.375	1.1548	4.05078	3.57595	11.9141	10.5023	0.082031	0.000350187	33.3633	33.0889	212.652	183.891	373.18	365.294	518.141	536.5
34	1.37109	1.15796	4.05078	3.58572	11.9414	10.5309	0.078125	0.00035109	33.4492	33.1702	213.016	184.279	373.535	365.684	518.41	536.536
34.1	1.39453	1.16112	4.08594	3.59549	12	10.5594	0.0898438	0.000351993	33.5625	33.2514	213.375	184.667	373.895	366.072	518.727	536.572
34.2	1.39062	1.16427	4.08594	3.60526	12.0312	10.5879	0.0820312	0.000352896	33.6484	33.3325	213.727	185.053	374.262	366.458	519.008	536.607
34.3	1.39844	1.16743	4.08984	3.61502	12.0508	10.6164	0.0859381	0.000353797	33.7344	33.4136	214.074	185.439	374.621	366.841	519.293	536.641
34.4	1.40625	1.17058	4.11719	3.62478	12.0977	10.6449	0.101562	0.000354698	33.8203	33.4945	214.441	185.824	374.973	367.223	519.559	536.675
34.5	1.41406	1.17374	4.12891	3.63453	12.1367	10.6734	0.101562	0.000355598	33.9102	33.5754	214.789	186.209	375.32	367.602	519.84	536.708
34.6	1.41406	1.17689	4.13281	3.64428	12.1641	10.7019	0.101562	0.000356497	33.9961	33.6561	215.133	186.592	375.656	367.979	520.121	536.741
34.7	1.41406	1.18004	4.14453	3.65403	12.1875	10.7303	0.101562	0.000357396	34.0703	33.7368	215.473	186.975	375.992	368.354	520.402	536.773
34.8	1.39844	1.18318	4.14453	3.66377	12.2109	10.7588	0.101563	0.000358294	34.1367	33.8174	215.813	187.357	376.344	368.726	520.684	536.804
34.9	1.41406	1.18633	4.16406	3.6735	12.25	10.7872	0.0976557	0.000359191	34.2305	33.8979	216.152	187.739	376.707	369.097	520.973	536.836
35	1.40625	1.18948	4.17578	3.68323	12.2812	10.8156	0.09375	0.000360087	34.293	33.9784	216.492	188.119	377.051	369.466	521.234	536.866
35.1	1.40625	1.19262	4.1875	3.69296	12.3125	10.844	0.101562	0.000360983	34.3594	34.0587	216.809	188.499	377.398	369.832	521.492	536.896
35.2	1.42188	1.19576	4.21094	3.70268	12.3633	10.8724	0.105469	0.000361878	34.4453	34.139	217.145	188.878	377.742	370.196	521.773	536.926
35.3	1.41406	1.1989	4.19922	3.7124	12.3945	10.9008	0.089844	0.000362773	34.5156	34.2191	217.48	189.256	378.074	370.559	522.02	536.955
35.4	1.42188	1.20204	4.21484	3.72211	12.4375	10.9292	0.101562	0.000363666	34.5977	34.2992	217.828	189.634	378.414	370.919	522.281	536.983
35.5	1.42969	1.20518	4.22656	3.73182	12.457	10.9575	0.09375	0.000364559	34.6875	34.3792	218.168	190.011	378.77	371.277	522.551	537.011
35.6	1.42578	1.20832	4.23047	3.74152	12.4766	10.9858	0.0976562	0.000365452	34.7734	34.4591	218.496	190.387	379.094	371.634	522.828	537.039
35.7	1.42969	1.21145	4.23438	3.75122	12.5078	11.0141	0.09375	0.000366343	34.8398	34.5389	218.809	190.762	379.426	371.988	523.078	537.066
35.8	1.43359	1.21459	4.24219	3.76091	12.5352	11.0425	0.109376	0.000367234	34.9219	34.6187	219.148	191.137	379.77	372.34	523.332	537.092
35.9	1.45312	1.21772	4.27344	3.7706	12.5859	11.0707	0.109374	0.000368124	35.0117	34.6983	219.477	191.51	380.094	372.69	523.586	537.119
36	1.44922	1.22085	4.26562	3.78029	12.6211	11.099	0.101562	0.000369014	35.0859	34.7779	219.797	191.883	380.406	373.038	523.82	537.144
36.1	1.45703	1.22398	4.27734	3.78997	12.6523	11.1273	0.0976562	0.000369902	35.1797	34.8574	220.121	192.256	380.719	373.384	524.102	537.17
36.2	1.45312	1.22711	4.29297	3.79965	12.6758	11.1555	0.101562	0.00037079	35.2539	34.9367	220.445	192.627	381.043	373.729	524.363	537.194
36.3	1.46094	1.23023	4.30859	3.80932	12.6992	11.1838	0.105469	0.000371678	35.3555	35.0161	220.781	192.998	381.355	374.071	524.613	537.219
36.4	1.47656	1.23336	4.33203	3.81899	12.75	11.212	0.109376	0.000372565	35.457	35.0953	221.102	193.368	381.691	374.411	524.887	537.243
36.5	1.48828	1.23648	4.35547	3.82865	12.793	11.2402	0.132812	0.00037345	35.5664	35.1744	221.438	193.738	382.008	374.75	525.16	537.267
36.6	1.48438	1.23961	4.35938	3.83831	12.8281	11.2684	0.121094	0.000374336	35.6562	35.2535	221.77	194.106	382.34	375.086	525.406	537.29
36.7	1.48438	1.24273	4.36328	3.84797	12.8398	11.2966	0.121094	0.00037522	35.7383	35.3324	222.105	194.474	382.652	375.421	525.664	537.313
36.8	1.49609	1.24585	4.38672	3.85762	12.8906	11.3247	0.132812	0.000376104	35.8047	35.4113	222.445	194.842	382.992	375.753	525.918	537.335
36.9	1.5	1.24897	4.40625	3.86726	12.9297	11.3529	0.132812	0.000376987	35.8906	35.4901	222.77	195.208	383.34	376.084	526.176	537.357
37	1.49609	1.25208	4.39453	3.8769	12.957	11.381	0.121094	0.00037787	35.9531	35.5688	223.082	195.574	383.645	376.413	526.406	537.379
37.1	1.5	1.2552	4.40625	3.88654	12.9766	11.4091	0.121094	0.000378751	36.043	35.6475	223.402	195.939	383.977	376.74	526.664	537.4
37.2	1.49219	1.25831	4.40234	3.89617	12.9922	11.4372	0.109375	0.000379633	36.1328	35.726	223.746	196.303	384.301	377.065	526.891	537.421
37.3	1.49609	1.26142	4.42578	3.9058	13.0273	11.4653	0.121094	0.000380513	36.2109	35.8045	224.09	196.666	384.613	377.388	527.152	537.442
37.4	1.50391	1.26453	4.44531	3.91542	13.0586	11.4934	0.121095	0.000381393	36.2813	35.8828	224.418	197.029	384.934	377.71	527.395	537.462
37.5	1.50391	1.26764	4.46484	3.92504	13.0898	11.5215	0.121094	0.000382272	36.3633	35.9611	224.754	197.391	385.27	378.029	527.652	537.482
37.6	1.49219	1.27075	4.47656	3.93466	13.1211	11.5495	0.121094	0.00038315	36.4336	36.0393	225.062	197.753	385.59	378.347	527.879	537.501
37.7	1.50781	1.27386	4.48437	3.94427	13.1484	11.5776	0.125	0.000384027	36.5156	36.1175	225.383	198.113	385.895	378.663	528.137	537.521
37.8	1.50391	1.27696	4.49609	3.95387	13.1758	11.6056	0.128906	0.000384904	36.6016	36.1955	225.699	198.473	386.207	378.977	528.383	537.54
37.9	1.50391	1.28007	4.51562	3.96347	13.1953	11.6336	0.121094	0.000385781	36.6758	36.2735	226.004	198.833	386.504	379.29	528.617	537.558
38	1.50781	1.28317	4.52344	3.97307	13.2266	11.6616	0.109375	0.000386656	36.7656	36.3513	226.324	199.191	386.801	379.6	528.863	537.577
38.1	1.51953	1.28627	4.53125	3.98266	13.2539	11.6896	0.121094	0.000387531	36.8594	36.4291	226.637	199.549	387.117	379.909	529.098	537.594
38.2	1.52734	1.28937	4.54688	3.99225	13.293	11.7176	0.117188	0.000388405	36.9531	36.5068	226.957	199.906	387.438	380.216	529.359	537.612
38.3	1.53516	1.29247	4.55078	4.00183	13.3164	11.7455	0.128906	0.000389279	37.0391	36.5844	227.266	200.262	387.75	380.522	529.602	537.63
38.4	1.53906	1.29557	4.56641	4.01141	13.3477	11.7735	0.125	0.000390151	37.1094	36.662	227.551	200.618	388.055	380.825	529.824	537.647
38.5	1.53516	1.29866	4.58203	4.02099	13.3711	11.8014	0.121094	0.000391023	37.1875	36.7394	227.855	200.973	388.383	381.127	530.066	537.663
38.6	1.55859	1.30176	4.60547	4.03056	13.4219	11.8293	0.132812	0.000391895	37.2812	36.8168	228.188	201.327	388.691	381.427	530.316	537.68
38.7	1.5625	1.30485	4.61328	4.04013	13.4336	11.8572	0.136719	0.000392765	37.3594	36.8941	228.48	201.68	388.98	381.725	530.559	537.696
38.8	1.54688	1.30794	4.61328	4.04969	13.457	11.8851	0.132813	0.000393636	37.418	36.9713	228.789	202.033	389.277	382.022	530.793	537.712
38.9	1.55859	1.31103	4.63672	4.05924	13.5	11.913	0.136718	0.000394505	37.4961	37.0484	229.098	202.385	389.578	382.317	531.027	537.728
39	1.55859	1.31412	4.64453	4.0688	13.5078	11.9408	0.128906	0.000395373	37.582	37.1254	229.41	202.737	389.871	382.61	531.254	537.743
39.1	1.55859	1.31721	4.64844	4.07834	13.5391	11.9687	0.125	0.000396241	37.6562	37.2024	229.723	203.087	390.172	382.902	531.48	537.758
39.2	1.57422	1.32029	4.66016	4.08789	13.5664	11.9965	0.136719	0.000397109	37.7305	37.2793	230.031	203.437	390.465	383.192	531.715	537.773
39.3	1.5625	1.32338	4.65234	4.09743	13.5977	12.0243	0.132813	0.000397975	37.7734	37.3561	230.316	203.787	390.738	383.48	531.93	537.788
39.4	1.57812	1.32646	4.67578	4.10696	13.6484	12.0521	0.152344	0.000398841	37.875	37.4328	230.629	204.135	391.039	383.767	532.172	537.802
39.5	1.58594	1.32954	4.68359	4.11649	13.6758	12.0799	0.140625	0.000399706	37.957	37.5094	230.922	204.483	391.328	384.052	532.395	537.816
39.6	1.59766	1.33262	4.70703	4.12602	13.7227	12.1077	0.152344	0.000400571	38.0664	37.5859	231.227	204.83	391.613	384.335	532.629	537.83
39.7	1.59766	1.3357	4.70312	4.13554	13.75	12.1355	0.152344	0.000401435	38.1445	37.6624	231.523	205.177	391.91	384.617	532.844	537.844
39.8	1.59766	1.33878	4.71484	4.14506	13.7891	12.1632	0.148437	0.000402298	38.2344	37.7388	231.809	205.522	392.199	384.897	533.082	537.857
39.9	1.59766	1.34185	4.70703	4.15457	13.8203	12.191	0.132812	0.00040316	38.3125	37.815	232.074	205.867	392.488	385.175	533.305	537.871
40	1.58984	1.34493	4.72656	4.16408	13.8477	12.2187	0.136719	0.000404022	38.3945	37.8913	232.383	206.212	392.781	385.452	533.523	537.884
40.1	1.60547	1.348	4.73828	4.17359	13.8828	12.2464	0.152344	0.000404883	38.4883	37.9674	232.676	206.556	393.078	385.728	533.758	537.896
40.2	1.61719	1.35107	4.75391	4.18309	13.918	12.2741	0.152344	0.000405744	38.5742	38.0434	232.953	206.899	393.336	386.001	533.984	537.909
40.3	1.60547	1.35414	4.75781	4.19258	13.9297	12.3018	0.152343	0.000406604	38.6406	38.1194	233.246	207.241	393.602	386.273	534.199	537.921
40.4	1.61328	1.35721	4.76172	4.20207	13.9648	12.3294	0.148438	0.000407463	38.7383	38.1953	233.551	207.582	393.887	386.544	534.41	537.933
40.5	1.62109	1.36028	4.77344	4.21156	13.9883	12.3571	0.15625	0.000408321	38.8203	38.2711	233.855	207.923	394.16	386.813	534.641	537.945
40.6	1.63672	1.36334	4.78516	4.22104	14.0273	12.3847	0.160156	0.000409179	38.9219	38.3468	234.168	208.264	394.453	387.08	534.871	537.957
40.7	1.62891	1.36641	4.78906	4.23052	14.0586	12.4124	0.15625	0.000410036	38.9844	38.4224	234.457	208.603	394.719	387.346	535.086	537.969
40.8	1.63281	1.36947	4.80469	4.23999	14.1094	12.44	0.167968	0.000410892	39.0742	38.498	234.75	208.942	394.996	387.611	535.309	537.98
40.9	1.62891	1.37253	4.80469	4.24946	14.1289	12.4676	0.156251	0.000411748	39.1484	38.5735	235.035	209.28	395.273	387.874	535.512	537.991
41	1.63672	1.37559	4.82422	4.25893	14.168	12.4952	0.175781	0.000412603	39.2344	38.6488	235.355	209.618	395.551	388.135	535.719	538.002
41.1	1.65625	1.37865	4.84375	4.26839	14.207	12.5227	0.179688	0.000413457	39.3281	38.7242	235.641	209.955	395.844	388.395	535.949	538.013
41.2	1.63672	1.38171	4.83984	4.27785	14.2109	12.5503	0.171875	0.000414311	39.3867	38.7994	235.922	210.291	396.102	388.653	536.156	538.023
41.3	1.65625	1.38477	4.85156	4.2873	14.2539	12.5778	0.175781	0.000415164	39.4727	38.8745	236.219	210.626	396.406	388.91	536.391	538.034
41.4	1.64844	1.38782	4.85547	4.29675	14.2695	12.6054	0.164063	0.000416016	39.5547	38.9496	236.508	210.961	396.68	389.166	536.582	538.044
41.5	1.65625	1.39088	4.86719	4.30619	14.3086	12.6329	0.179688	0.000416868	39.6367	39.0246	236.793	211.295	396.953	389.42	536.812	538.054
41.6	1.65625	1.39393	4.875	4.31563	14.3164	12.6604	0.160156	0.000417719	39.7188	39.0995	237.07	211.629	397.227	389.672	537.02	538.064
41.7	1.66797	1.39698	4.88672	4.32506	14.3477	12.6879	0.171875	0.000418569	39.7852	39.1743	237.359	211.961	397.5	389.923	537.23	538.074
41.8	1.67188	1.40003	4.90625	4.33449	14.3711	12.7154	0.164062	0.000419419	39.8672	39.2491	237.629	212.293	397.797	390.173	537.441	538.083
41.9	1.67187	1.40308	4.91406	4.34392	14.3945	12.7428	0.171874	0.000420268	39.9531	39.3237	237.906	212.625	398.066	390.421	537.648	538.093
42	1.66406	1.40612	4.91016	4.35334	14.4141	12.7703	0.167969	0.000421116	40.0273	39.3983	238.164	212.956	398.344	390.667	537.855	538.102
42.1	1.67578	1.40917	4.92578	4.36276	14.4492	12.7977	0.160156	0.000421964	40.1211	39.4728	238.461	213.286	398.621	390.913	538.078	538.111
42.2	1.66797	1.41221	4.9375	4.37217	14.4727	12.8251	0.15625	0.000422811	40.207	39.5472	238.742	213.615	398.855	391.157	538.27	538.12
42.3	1.67578	1.41525	4.95313	4.38158	14.5156	12.8526	0.171875	0.000423657	40.3047	39.6216	239.027	213.944	399.133	391.399	538.473	538.129
42.4	1.6875	1.41829	4.96484	4.39098	14.5469	12.88	0.171874	0.000424503	40.4062	39.6958	239.316	214.272	399.395	391.64	538.68	538.137
42.5	1.66797	1.42133	4.96484	4.40038	14.5742	12.9073	0.160156	0.000425348	40.4727	39.77	239.59	214.599	399.648	391.88	538.879	538.146
42.6	1.67969	1.42437	4.97656	4.40978	14.6172	12.9347	0.175781	0.000426192	40.5547	39.8441	239.871	214.926	399.938	392.118	539.105	538.154
42.7	1.69922	1.42741	4.99609	4.41917	14.668	12.9621	0.183594	0.000427036	40.6406	39.9181	240.168	215.252	400.219	392.355	539.316	538.162
42.8	1.68359	1.43044	5.00391	4.42856	14.6758	12.9894	0.160157	0.000427879	40.6992	39.9921	240.449	215.578	400.484	392.59	539.508	538.17
42.9	1.69922	1.43348	5.01562	4.43794	14.7109	13.0167	0.175781	0.000428721	40.7656	40.0659	240.734	215.902	400.746	392.825	539.707	538.178
43	1.69531	1.43651	5.02344	4.44732	14.7383	13.0441	0.167969	0.000429563	40.832	40.1397	241.027	216.227	401.004	393.057	539.902	538.186
43.1	1.71094	1.43954	5.04297	4.45669	14.7734	13.0714	0.171875	0.000430404	40.918	40.2134	241.312	216.55	401.262	393.289	540.098	538.194
43.2	1.70312	1.44257	5.05469	4.46606	14.8164	13.0986	0.167969	0.000431244	40.9883	40.287	241.59	216.873	401.531	393.519	540.301	538.201
43.3	1.71094	1.4456	5.08203	4.47542	14.8594	13.1259	0.183593	0.000432084	41.0664	40.3606	241.887	217.195	401.82	393.748	540.504	538.209
43.4	1.70703	1.44863	5.07812	4.48479	14.8789	13.1532	0.167969	0.000432923	41.1406	40.434	242.141	217.516	402.074	393.975	540.688	538.216
43.5	1.70703	1.45165	5.09375	4.49414	14.9062	13.1804	0.179688	0.000433761	41.1992	40.5074	242.395	217.837	402.324	394.201	540.895	538.223
43.6	1.71875	1.45468	5.10938	4.50349	14.9414	13.2077	0.183594	0.000434599	41.2773	40.5807	242.668	218.157	402.59	394.426	541.098	538.23
43.7	1.71484	1.4577	5.125	4.51284	14.9805	13.2349	0.195312	0.000435436	41.3594	40.654	242.953	218.477	402.828	394.65	541.297	538.237
43.8	1.71875	1.46072	5.125	4.52219	15.0078	13.2621	0.191407	0.000436272	41.4336	40.7271	243.207	218.796	403.082	394.872	541.508	538.244
43.9	1.72656	1.46374	5.14844	4.53153	15.0508	13.2893	0.203124	0.000437108	41.5273	40.8002	243.488	219.114	403.336	395.093	541.723	538.25
44	1.71484	1.46676	5.15625	4.54086	15.082	13.3165	0.183594	0.000437943	41.6016	40.8732	243.738	219.432	403.582	395.313	541.918	538.257
44.1	1.71875	1.46978	5.16406	4.55019	15.1055	13.3436	0.1875	0.000438777	41.6719	40.9461	243.996	219.749	403.82	395.531	542.105	538.263
44.2	1.72656	1.4728	5.1875	4.55952	15.1484	13.3708	0.195312	0.000439611	41.7539	41.0189	244.273	220.065	404.078	395.748	542.316	538.27
44.3	1.72656	1.47581	5.18359	4.56884	15.168	13.3979	0.1875	0.000440444	41.8203	41.0916	244.52	220.381	404.297	395.964	542.516	538.276
44.4	1.73438	1.47882	5.20313	4.57816	15.1836	13.4251	0.183594	0.000441276	41.8867	41.1643	244.766	220.696	404.527	396.179	542.723	538.282
44.5	1.74219	1.48184	5.20703	4.58747	15.2188	13.4522	0.183594	0.000442108	41.9766	41.2369	245.039	221.01	404.766	396.392	542.918	538.288
44.6	1.75391	1.48485	5.22656	4.59678	15.2461	13.4793	0.191406	0.000442939	42.0625	41.3094	245.312	221.324	405.039	396.604	543.113	538.294
44.7	1.76172	1.48786	5.24219	4.60609	15.2773	13.5064	0.1875	0.000443769	42.1367	41.3819	245.574	221.637	405.277	396.815	543.312	538.3
44.8	1.74609	1.49086	5.23047	4.61539	15.2969	13.5334	0.171875	0.000444599	42.1953	41.4542	245.82	221.949	405.523	397.025	543.5	538.306
44.9	1.75	1.49387	5.24609	4.62468	15.3203	13.5605	0.175782	0.000445428	42.2734	41.5265	246.066	222.261	405.762	397.234	543.672	538.311
45	1.75391	1.49688	5.25391	4.63397	15.3516	13.5875	0.179688	0.000446257	42.3633	41.5987	246.324	222.572	406	397.441	543.855	538.317
45.1	1.75391	1.49988	5.26562	4.64326	15.3789	13.6146	0.171875	0.000447084	42.4375	41.6708	246.562	222.883	406.223	397.647	544.047	538.322
45.2	1.75781	1.50288	5.27344	4.65255	15.4062	13.6416	0.179688	0.000447912	42.5195	41.7429	246.82	223.193	406.469	397.852	544.246	538.328
45.3	1.75781	1.50588	5.26563	4.66182	15.4219	13.6686	0.160157	0.000448738	42.582	41.8148	247.051	223.502	406.684	398.055	544.41	538.333
45.4	1.75391	1.50888	5.28516	4.6711	15.4648	13.6956	0.16797	0.000449564	42.6523	41.8867	247.305	223.811	406.918	398.258	544.59	538.338
45.5	1.76562	1.51188	5.29297	4.68037	15.4883	13.7226	0.179688	0.000450389	42.7305	41.9585	247.559	224.119	407.168	398.459	544.777	538.343
45.6	1.75781	1.51488	5.28516	4.68964	15.5117	13.7496	0.171875	0.000451214	42.8125	42.0303	247.801	224.426	407.398	398.659	544.969	538.348
45.7	1.76172	1.51787	5.30469	4.6989	15.5508	13.7765	0.183594	0.000452038	42.875	42.1019	248.035	224.733	407.629	398.858	545.141	538.353
45.8	1.77344	1.52087	5.3125	4.70816	15.5898	13.8034	0.191406	0.000452861	42.9531	42.1735	248.301	225.039	407.867	399.056	545.312	538.358
45.9	1.76953	1.52386	5.32422	4.71741	15.5977	13.8304	0.191407	0.000453683	43.0273	42.245	248.547	225.345	408.098	399.253	545.484	538.362
46	1.78906	1.52685	5.34766	4.72666	15.6289	13.8573	0.195312	0.000454505	43.1055	42.3164	248.809	225.649	408.332	399.448	545.676	538.367
46.1	1.77344	1.52984	5.34766	4.7359	15.6406	13.8842	0.175781	0.000455327	43.1719	42.3878	249.047	225.954	408.543	399.643	545.844	538.372
46.2	1.78906	1.53283	5.35938	4.74515	15.668	13.9111	0.183594	0.000456147	43.2305	42.4591	249.312	226.257	408.789	399.836	545.992	538.376
46.3	1.78906	1.53582	5.36719	4.75438	15.6875	13.938	0.183594	0.000456967	43.3008	42.5303	249.555	226.56	409.016	400.028	546.172	538.381
46.4	1.78516	1.53881	5.36719	4.76361	15.6992	13.9648	0.171876	0.000457787	43.375	42.6014	249.805	226.863	409.25	400.219	546.344	538.385
46.5	1.79688	1.54179	5.39062	4.77284	15.7383	13.9917	0.175781	0.000458605	43.4648	42.6724	250.066	227.165	409.5	400.409	546.527	538.389
46.6	1.78906	1.54477	5.40625	4.78206	15.7617	14.0185	0.171875	0.000459423	43.5469	42.7434	250.312	227.466	409.734	400.598	546.691	538.393
46.7	1.78906	1.54776	5.42578	4.79128	15.7891	14.0453	0.171875	0.000460241	43.6094	42.8143	250.559	227.766	409.98	400.786	546.863	538.398
46.8	1.79688	1.55074	5.4375	4.8005	15.8125	14.0721	0.160157	0.000461058	43.6719	42.8851	250.793	228.066	410.211	400.972	547.031	538.402
46.9	1.80859	1.55372	5.44531	4.80971	15.8398	14.0989	0.171874	0.000461874	43.7578	42.9558	251.043	228.366	410.437	401.158	547.223	538.406
47	1.78516	1.55669	5.44141	4.81892	15.8516	14.1257	0.15625	0.000462689	43.8281	43.0265	251.27	228.664	410.637	401.342	547.379	538.41
47.1	1.80078	1.55967	5.45703	4.82812	15.8828	14.1525	0.15625	0.000463504	43.8984	43.097	251.508	228.962	410.883	401.526	547.559	538.413
47.2	1.8125	1.56265	5.46484	4.83732	15.9102	14.1792	0.164062	0.000464318	43.9766	43.1675	251.762	229.26	411.121	401.708	547.734	538.417
47.3	1.82812	1.56562	5.47656	4.84651	15.9297	14.206	0.171875	0.000465132	44.043	43.238	252	229.557	411.355	401.889	547.918	538.421
47.4	1.82422	1.56859	5.48047	4.8557	15.9531	14.2327	0.167968	0.000465945	44.1055	43.3083	252.254	229.853	411.57	402.069	548.066	538.425
47.5	1.80469	1.57156	5.47266	4.86489	15.9688	14.2594	0.148438	0.000466757	44.1523	43.3786	252.477	230.149	411.77	402.249	548.23	538.428
47.6	1.80469	1.57453	5.48047	4.87407	15.9844	14.2861	0.148438	0.000467568	44.2227	43.4488	252.719	230.444	411.996	402.427	548.395	538.432
47.7	1.81641	1.5775	5.49609	4.88325	16.0156	14.3128	0.160156	0.000468379	44.293	43.5189	252.961	230.738	412.227	402.604	548.57	538.435
47.8	1.82422	1.58047	5.50781	4.89242	16.0352	14.3395	0.160157	0.00046919	44.375	43.589	253.199	231.032	412.438	402.78	548.746	538.439
47.9	1.83594	1.58343	5.52344	4.90159	16.0664	14.3661	0.160156	0.00047	44.4688	43.6589	253.438	231.325	412.672	402.955	548.906	538.442
48	1.84375	1.5864	5.53125	4.91075	16.0938	14.3928	0.160156	0.000470809	44.5391	43.7288	253.664	231.618	412.891	403.129	549.07	538.445
48.1	1.83594	1.58936	5.53516	4.91991	16.1172	14.4194	0.148438	0.000471617	44.5977	43.7986	253.918	231.91	413.109	403.302	549.242	538.449
48.2	1.85156	1.59232	5.56641	4.92907	16.1445	14.4461	0.160156	0.000472425	44.6797	43.8684	254.16	232.201	413.336	403.474	549.422	538.452
48.3	1.86719	1.59528	5.57422	4.93822	16.168	14.4727	0.160156	0.000473232	44.7656	43.9381	254.379	232.492	413.555	403.645	549.598	538.455
48.4	1.86719	1.59824	5.57422	4.94737	16.1953	14.4993	0.160156	0.000474038	44.8438	44.0076	254.609	232.782	413.777	403.815	549.762	538.458
48.5	1.86719	1.6012	5.58594	4.95651	16.2109	14.5258	0.160156	0.000474844	44.9258	44.0772	254.84	233.072	413.996	403.984	549.938	538.461
48.6	1.85547	1.60416	5.59375	4.96565	16.2383	14.5524	0.152344	0.00047565	45.0117	44.1466	255.07	233.361	414.223	404.152	550.09	538.464
48.7	1.87109	1.60711	5.61719	4.97478	16.2695	14.579	0.171875	0.000476454	45.0938	44.216	255.309	233.65	414.438	404.319	550.27	538.467
48.8	1.87891	1.61006	5.625	4.98391	16.3008	14.6055	0.164062	0.000477258	45.1641	44.2853	255.535	233.937	414.652	404.485	550.43	538.47
48.9	1.88672	1.61302	5.62891	4.99304	16.332	14.632	0.160157	0.000478062	45.2344	44.3545	255.785	234.225	414.855	404.65	550.59	538.473
49	1.89453	1.61597	5.64844	5.00216	16.3672	14.6586	0.160156	0.000478864	45.3125	44.4236	256.039	234.511	415.062	404.814	550.754	538.476
49.1	1.89062	1.61892	5.65625	5.01128	16.3789	14.6851	0.160156	0.000479666	45.3711	44.4927	256.281	234.798	415.281	404.977	550.918	538.478
49.2	1.89844	1.62187	5.67578	5.02039	16.4062	14.7116	0.160156	0.000480468	45.4414	44.5617	256.496	235.083	415.496	405.139	551.078	538.481
49.3	1.89844	1.62481	5.68359	5.0295	16.4297	14.738	0.152344	0.000481269	45.5117	44.6306	256.719	235.368	415.707	405.3	551.227	538.484
49.4	1.90625	1.62776	5.69531	5.03861	16.4609	14.7645	0.160156	0.000482069	45.582	44.6994	256.949	235.652	415.922	405.46	551.387	538.486
49.5	1.89453	1.6307	5.70312	5.04771	16.4883	14.791	0.160156	0.000482868	45.6523	44.7682	257.188	235.936	416.145	405.62	551.539	538.489
49.6	1.88672	1.63365	5.70703	5.05681	16.4922	14.8174	0.144531	0.000483667	45.7148	44.8369	257.41	236.219	416.344	405.778	551.695	538.491
49.7	1.91016	1.63659	5.73047	5.0659	16.5469	14.8438	0.171875	0.000484465	45.793	44.9055	257.648	236.502	416.578	405.936	551.871	538.494
49.8	1.91016	1.63953	5.73828	5.07499	16.5625	14.8702	0.156251	0.000485263	45.8555	44.974	257.863	236.784	416.777	406.092	552.035	538.496
49.9	1.91797	1.64247	5.75781	5.08407	16.5859	14.8966	0.164062	0.00048606	45.9453	45.0425	258.102	237.065	417	406.248	552.207	538.499
50	1.92969	1.6454	5.76562	5.09315	16.6172	14.923	0.164062	0.000486856	46.0312	45.1109	258.336	237.346	417.227	406.403	552.367	538.501
50.1	1.93359	1.64834	5.77344	5.10223	16.6445	14.9494	0.167969	0.000487652	46.0938	45.1792	258.559	237.626	417.418	406.556	552.516	538.503
50.2	1.92578	1.65127	5.77344	5.1113	16.6602	14.9758	0.148438	0.000488447	46.1719	45.2475	258.773	237.906	417.621	406.709	552.668	538.506
50.3	1.91406	1.65421	5.78516	5.12037	16.6875	15.0021	0.152345	0.000489242	46.2539	45.3156	259	238.185	417.828	406.861	552.828	538.508
50.4	1.93359	1.65714	5.80469	5.12943	16.7266	15.0285	0.171875	0.000490036	46.332	45.3837	259.25	238.463	418.039	407.013	552.988	538.51
50.5	1.9375	1.66007	5.81641	5.13849	16.75	15.0548	0.171875	0.000490829	46.4141	45.4518	259.484	238.741	418.227	407.163	553.145	538.512
50.6	1.94141	1.663	5.81641	5.14755	16.7812	15.0811	0.164062	0.000491622	46.4922	45.5197	259.715	239.019	418.434	407.312	553.309	538.514
50.7	1.94531	1.66593	5.82031	5.1566	16.8086	15.1074	0.160156	0.000492414	46.5586	45.5876	259.934	239.295	418.629	407.461	553.453	538.516
50.8	1.95312	1.66886	5.83203	5.16564	16.832	15.1337	0.160156	0.000493205	46.6328	45.6554	260.176	239.572	418.816	407.608	553.605	538.518
50.9	1.95703	1.67178	5.83984	5.17469	16.8555	15.1599	0.152344	0.000493996	46.7109	45.7231	260.398	239.847	419.012	407.755	553.77	538.52
51	1.96484	1.6747	5.84375	5.18372	16.8828	15.1862	0.160156	0.000494786	46.7773	45.7908	260.633	240.122	419.219	407.901	553.945	538.522
51.1	1.96094	1.67763	5.86328	5.19276	16.9141	15.2124	0.160156	0.000495575	46.8398	45.8584	260.844	240.397	419.422	408.046	554.094	538.524
51.2	1.96484	1.68055	5.87109	5.20179	16.9453	15.2387	0.167969	0.000496364	46.9102	45.9259	261.066	240.671	419.617	408.19	554.254	538.526
51.3	1.99609	1.68347	5.89453	5.21082	16.9805	15.2649	0.171875	0.000497153	46.9883	45.9933	261.309	240.944	419.828	408.334	554.43	538.528
51.4	1.99609	1.68639	5.90625	5.21984	17.0195	15.2911	0.171874	0.00049794	47.0547	46.0607	261.523	241.217	420.023	408.476	554.59	538.53
51.5	2	1.68931	5.89844	5.22885	17.0391	15.3173	0.167969	0.000498727	47.1055	46.128	261.727	241.489	420.215	408.618	554.75	538.532
51.6	2.00391	1.69222	5.92188	5.23787	17.0664	15.3435	0.183594	0.000499514	47.1875	46.1952	261.953	241.761	420.41	408.759	554.906	538.534
51.7	2.00391	1.69514	5.93359	5.24688	17.0977	15.3696	0.183594	0.000500299	47.2383	46.2623	262.172	242.032	420.609	408.899	555.07	538.535
51.8	2.01172	1.69805	5.94922	5.25588	17.1289	15.3958	0.191406	0.000501085	47.3359	46.3294	262.402	242.303	420.812	409.038	555.25	538.537
51.9	2.01562	1.70096	5.96094	5.26488	17.1641	15.4219	0.187499	0.000501869	47.4258	46.3964	262.625	242.572	421	409.176	555.379	538.539
52	2.01953	1.70387	5.96484	5.27388	17.1875	15.4481	0.179688	0.000502653	47.4805	46.4633	262.82	242.842	421.191	409.314	555.512	538.54
52.1	2.02734	1.70678	5.96484	5.28287	17.2148	15.4742	0.171875	0.000503436	47.5625	46.5302	263.027	243.111	421.379	409.451	555.652	538.542
52.2	2.02734	1.70969	5.99219	5.29186	17.2578	15.5003	0.191406	0.000504219	47.6367	46.5969	263.258	243.379	421.59	409.587	555.805	538.544
52.3	2.02734	1.7126	5.98047	5.30085	17.2812	15.5264	0.183594	0.000505001	47.7148	46.6636	263.469	243.647	421.785	409.722	555.957	538.545
52.4	2.03125	1.7155	6	5.30983	17.3008	15.5524	0.175781	0.000505782	47.7852	46.7303	263.676	243.914	421.984	409.856	556.105	538.547
52.5	2.04297	1.71841	6.01562	5.3188	17.3359	15.5785	0.1875	0.000506563	47.8516	46.7968	263.883	244.181	422.172	409.99	556.273	538.548
52.6	2.03516	1.72131	6.01562	5.32777	17.3477	15.6046	0.183594	0.000507343	47.9219	46.8633	264.094	244.447	422.344	410.122	556.41	538.55
52.7	2.02734	1.72421	6.02344	5.33674	17.3789	15.6306	0.191406	0.000508123	47.9922	46.9297	264.305	244.712	422.551	410.255	556.566	538.551
52.8	2.02734	1.72711	6.02734	5.3457	17.3984	15.6566	0.171876	0.000508902	48.0625	46.9961	264.496	244.977	422.734	410.386	556.703	538.553
52.9	2.04297	1.73001	6.05859	5.35466	17.4336	15.6826	0.191406	0.00050968	48.1289	47.0624	264.715	245.242	422.945	410.516	556.844	538.554
53	2.05078	1.73291	6.05469	5.36362	17.4648	15.7086	0.1875	0.000510458	48.1836	47.1286	264.91	245.506	423.145	410.646	556.992	538.556
53.1	2.05469	1.7358	6.07031	5.37257	17.4961	15.7346	0.199219	0.000511235	48.2578	47.1947	265.121	245.769	423.344	410.775	557.156	538.557
53.2	2.05469	1.7387	6.07422	5.38152	17.5078	15.7606	0.191406	0.000512012	48.3242	47.2607	265.332	246.032	423.508	410.903	557.293	538.558
53.3	2.05469	1.74159	6.08594	5.39046	17.5391	15.7865	0.183594	0.000512788	48.3984	47.3267	265.531	246.294	423.691	411.031	557.422	538.56
53.4	2.05859	1.74449	6.09375	5.3994	17.5664	15.8125	0.191406	0.000513563	48.4648	47.3926	265.711	246.556	423.887	411.157	557.563	538.561
53.5	2.05859	1.74738	6.10938	5.40833	17.5898	15.8384	0.195312	0.000514338	48.5312	47.4585	265.918	246.817	424.066	411.283	557.703	538.562
53.6	2.0625	1.75027	6.125	5.41726	17.625	15.8643	0.191406	0.000515112	48.5859	47.5243	266.113	247.077	424.27	411.408	557.828	538.564
53.7	2.04688	1.75315	6.11719	5.42619	17.6406	15.8903	0.183594	0.000515885	48.6445	47.59	266.309	247.337	424.449	411.533	557.957	538.565
53.8	2.05859	1.75604	6.14062	5.43511	17.6797	15.9162	0.195312	0.000516658	48.7227	47.6556	266.523	247.597	424.641	411.657	558.098	538.566
53.9	2.06641	1.75893	6.14453	5.44403	17.707	15.942	0.191406	0.00051743	48.7891	47.7211	266.727	247.856	424.82	411.78	558.254	538.567
54	2.07422	1.76181	6.15234	5.45295	17.7344	15.9679	0.1875	0.000518202	48.8672	47.7866	266.918	248.114	425.004	411.902	558.379	538.569
54.1	2.0625	1.7647	6.15234	5.46186	17.7656	15.9938	0.171875	0.000518973	48.9297	47.852	267.109	248.372	425.188	412.023	558.516	538.57
54.2	2.0625	1.76758	6.16406	5.47076	17.7852	16.0196	0.167969	0.000519743	49	47.9174	267.312	248.63	425.367	412.144	558.66	538.571
54.3	2.05469	1.77046	6.16406	5.47966	17.8086	16.0454	0.160157	0.000520513	49.0625	47.9827	267.508	248.887	425.539	412.264	558.789	538.572
54.4	2.07031	1.77334	6.18359	5.48856	17.8477	16.0713	0.175781	0.000521282	49.1328	48.0479	267.723	249.143	425.754	412.384	558.934	538.573
54.5	2.07812	1.77621	6.19531	5.49745	17.8672	16.0971	0.171875	0.000522051	49.2031	48.113	267.918	249.399	425.941	412.503	559.074	538.574
54.6	2.08984	1.77909	6.21875	5.50634	17.9023	16.1229	0.183594	0.000522819	49.2852	48.178	268.137	249.654	426.129	412.621	559.207	538.575
54.7	2.08203	1.78197	6.21484	5.51523	17.9297	16.1486	0.171875	0.000523586	49.3633	48.243	268.348	249.908	426.305	412.738	559.34	538.576
54.8	2.07812	1.78484	6.22656	5.52411	17.9375	16.1744	0.152344	0.000524353	49.4141	48.3079	268.555	250.163	426.473	412.855	559.457	538.577
54.9	2.08594	1.78771	6.23438	5.53299	17.9766	16.2002	0.167969	0.000525119	49.4883	48.3728	268.777	250.416	426.676	412.97	559.59	538.578
55	2.08984	1.79058	6.25391	5.54186	18.0078	16.2259	0.164062	0.000525885	49.5508	48.4376	268.973	250.669	426.852	413.086	559.703	538.579
55.1	2.07812	1.79345	6.25781	5.55073	18.0195	16.2516	0.164062	0.00052665	49.6016	48.5023	269.168	250.922	427.027	413.2	559.824	538.58
55.2	2.08594	1.79632	6.26953	5.5596	18.043	16.2774	0.164062	0.000527414	49.6719	48.5669	269.383	251.174	427.195	413.314	559.965	538.581
55.3	2.08984	1.79919	6.27734	5.56846	18.0664	16.3031	0.171875	0.000528178	49.75	48.6315	269.57	251.426	427.371	413.428	560.105	538.582
55.4	2.09766	1.80206	6.27734	5.57731	18.0898	16.3288	0.164063	0.000528941	49.8125	48.696	269.77	251.677	427.551	413.54	560.246	538.583
55.5	2.10156	1.80492	6.30078	5.58616	18.1406	16.3544	0.183594	0.000529704	49.8828	48.7604	269.98	251.927	427.73	413.652	560.402	538.584
55.6	2.10938	1.80778	6.30078	5.59501	18.168	16.3801	0.171875	0.000530466	49.9531	48.8247	270.18	252.177	427.906	413.763	560.547	538.585
55.7	2.09766	1.81065	6.30469	5.60386	18.1797	16.4058	0.15625	0.000531227	50.0156	48.889	270.363	252.426	428.062	413.874	560.688	538.586
55.8	2.10547	1.81351	6.3125	5.6127	18.207	16.4314	0.171875	0.000531988	50.1016	48.9532	270.57	252.675	428.254	413.984	560.836	538.587
55.9	2.11719	1.81637	6.32422	5.62153	18.2383	16.457	0.160156	0.000532748	50.1719	49.0174	270.758	252.924	428.422	414.093	560.973	538.588
56	2.125	1.81923	6.33594	5.63037	18.2695	16.4826	0.167969	0.000533507	50.25	49.0815	270.941	253.172	428.605	414.202	561.113	538.588
56.1	2.11719	1.82208	6.33203	5.63919	18.2969	16.5083	0.160156	0.000534266	50.3203	49.1455	271.129	253.419	428.777	414.31	561.254	538.589
56.2	2.125	1.82494	6.33594	5.64802	18.3164	16.5338	0.160156	0.000535025	50.3906	49.2094	271.332	253.666	428.949	414.417	561.387	538.59
56.3	2.13672	1.82779	6.36719	5.65684	18.3516	16.5594	0.171874	0.000535782	50.4609	49.2733	271.531	253.912	429.148	414.524	561.539	538.591
56.4	2.12891	1.83065	6.36719	5.66565	18.3711	16.585	0.152344	0.00053654	50.5234	49.3371	271.723	254.158	429.305	414.63	561.656	538.592
56.5	2.12891	1.8335	6.36719	5.67447	18.3984	16.6105	0.140625	0.000537296	50.5898	49.4008	271.906	254.403	429.465	414.736	561.781	538.592
56.6	2.12891	1.83635	6.36328	5.68327	18.4062	16.6361	0.136719	0.000538052	50.6602	49.4644	272.105	254.648	429.617	414.84	561.898	538.593
56.7	2.125	1.8392	6.36719	5.69208	18.4297	16.6616	0.144531	0.000538807	50.7227	49.528	272.293	254.892	429.793	414.945	562.023	538.594
56.8	2.12109	1.84204	6.38281	5.70088	18.4453	16.6871	0.140624	0.000539562	50.7891	49.5916	272.488	255.136	429.984	415.048	562.152	538.595
56.9	2.11719	1.84489	6.38281	5.70967	18.4687	16.7126	0.121093	0.000540316	50.8555	49.655	272.684	255.379	430.156	415.151	562.285	538.595
57	2.11719	1.84774	6.37891	5.71846	18.5078	16.7381	0.113281	0.00054107	50.9023	49.7184	272.871	255.622	430.316	415.254	562.418	538.596
57.1	2.125	1.85058	6.38281	5.72725	18.5273	16.7636	0.121094	0.000541823	50.9766	49.7817	273.09	255.864	430.5	415.356	562.566	538.597
57.2	2.125	1.85342	6.39453	5.73604	18.5586	16.7891	0.109375	0.000542575	51.043	49.8449	273.277	256.106	430.688	415.457	562.688	538.598
57.3	2.12891	1.85626	6.40234	5.74482	18.5898	16.8145	0.109374	0.000543327	51.1016	49.9081	273.457	256.347	430.863	415.557	562.832	538.598
57.4	2.125	1.8591	6.39453	5.75359	18.6055	16.8399	0.101563	0.000544078	51.1641	49.9712	273.621	256.588	431.008	415.657	562.953	538.599
57.5	2.14062	1.86194	6.39844	5.76236	18.6406	16.8654	0.105469	0.000544829	51.2422	50.0342	273.809	256.828	431.203	415.757	563.086	538.6
57.6	2.14453	1.86478	6.41406	5.77113	18.6875	16.8908	0.101562	0.000545579	51.3125	50.0972	273.996	257.067	431.395	415.856	563.223	538.6
57.7	2.14062	1.86762	6.41016	5.77989	18.6953	16.9162	0.0976562	0.000546328	51.3711	50.1601	274.164	257.307	431.562	415.954	563.344	538.601
57.8	2.14844	1.87045	6.42188	5.78865	18.7266	16.9416	0.0976562	0.000547077	51.4414	50.2229	274.355	257.545	431.734	416.052	563.465	538.601
57.9	2.14844	1.87329	6.43359	5.79741	18.75	16.967	0.0976562	0.000547825	51.5078	50.2857	274.535	257.783	431.887	416.149	563.613	538.602
58	2.14453	1.87612	6.44141	5.80616	18.7852	16.9923	0.0898438	0.000548573	51.5742	50.3484	274.703	258.021	432.059	416.245	563.734	538.603
58.1	2.14453	1.87895	6.44531	5.8149	18.8086	17.0177	0.0898438	0.00054932	51.6406	50.411	274.871	258.258	432.211	416.341	563.867	538.603
58.2	2.14062	1.88178	6.43359	5.82365	18.8281	17.043	0.0820312	0.000550067	51.7031	50.4736	275.039	258.495	432.367	416.437	563.973	538.604
58.3	2.14844	1.88461	6.4375	5.83239	18.8398	17.0683	0.09375	0.000550812	51.7734	50.5361	275.223	258.731	432.535	416.531	564.094	538.604
58.4	2.14063	1.88743	6.44531	5.84112	18.8672	17.0936	0.0937506	0.000551558	51.8477	50.5985	275.414	258.967	432.695	416.626	564.203	538.605
58.5	2.16016	1.89026	6.45703	5.84985	18.8867	17.119	0.101562	0.000552302	51.9062	50.6608	275.617	259.202	432.84	416.719	564.324	538.605
58.6	2.14844	1.89308	6.45703	5.85858	18.9062	17.1442	0.0820312	0.000553047	51.9492	50.7231	275.793	259.437	432.996	416.813	564.445	538.606
58.7	2.15625	1.89591	6.45703	5.8673	18.9219	17.1695	0.0742188	0.00055379	52	50.7853	275.969	259.671	433.164	416.905	564.574	538.607
58.8	2.16016	1.89873	6.45703	5.87602	18.957	17.1948	0.0703125	0.000554533	52.0547	50.8475	276.148	259.905	433.309	416.997	564.703	538.607
58.9	2.15625	1.90155	6.45703	5.88474	18.9688	17.22	0.0507812	0.000555275	52.1133	50.9096	276.148	260.138	433.465	417.089	564.82	538.608
59	2.15625	1.90437	6.45703	5.89345	18.957	17.2453	0.0351562	0.000556017	52.1133	50.9716	276.148	260.371	433.465	417.18	564.82	538.608
59.1	2.15625	1.90719	6.45703	5.90215	18.957	17.2705	0.0234375	0.000556758	52.0547	51.0335	276.328	260.603	433.469	417.27	564.703	538.609
59.2	2.15625	1.91001	6.45703	5.91086	18.957	17.2957	0.0234375	0.000557499	52.1133	51.0954	276.328	260.835	433.469	417.36	564.703	538.609
59.3	2.15625	1.91282	6.45703	5.91955	18.9688	17.3209	0.0234372	0.000558239	52.1133	51.1572		261.066	433.465	417.45	564.578	538.61
59.4		1.91564		5.92825		17.3461		0.000558978		51.219		261.297		417.538		538.61
59.5		1.91845		5.93694		17.3713		0.000559717		51.2806		261.527		417.627		538.61
59.6		1.92126		5.94563		17.3964		0.000560455		51.3422		261.757		417.714		538.611
59.7		1.92407		5.95431		17.4216		0.000561193		51.4038		261.986		417.802		538.611
59.8		1.92688		5.96299		17.4467		0.00056193		51.4653		262.215		417.889		538.612
59.9		1.92969		5.97166		17.4719		0.000562667		51.5267		262.443		417.975		538.612
60		1.93249		5.98033		17.497		0.000563403		51.588		262.671		418.061		538.613
60.1		1.9353		5.989		17.5221		0.000564138		51.6493		262.671		418.146		538.613
60.2		1.9353		5.989		17.5221		0.000564138		51.6493		262.532		418.146		538.613
60.3		1.93443		5.98632		17.5142		0.000563809		51.6212		262.393		417.908		538.302
60.4		1.93356		5.98364		17.5063		0.00056348		51.5931		262.254		417.671		537.99
60.5		1.93268		5.98097		17.4984		0.000563151		51.5651		262.116		417.434		537.679
60.6		1.93181		5.97829		17.4905		0.000562822		51.537		261.977		417.197		537.368
60.7		1.93094		5.97562		17.4826		0.000562494		51.509		261.838		416.961		537.058
60.8		1.93007		5.97295		17.4747		0.000562166		51.481		261.7		416.724		536.747
60.9		1.9292		5.97028		17.4668		0.000561838		51.453		261.561		416.488		536.437
61		1.92833		5.96761		17.4589		0.00056151		51.425		261.423		416.252		536.127
61.1		1.92746		5.96494		17.451		0.000561182		51.3971		261.285		416.016		535.818
61.2		1.92659		5.96227		17.4432		0.000560855		51.3691		261.147		415.78		535.508
61.3		1.92572		5.9596		17.4353		0.000560528		51.3412		261.009		415.544		535.199
61.4		1.92486		5.95694		17.4274		0.0005602		51.3133		260.871		415.308		534.89
61.5		1.92399		5.95427		17.4196		0.000559874		51.2854		260.733		415.073		534.581
61.6		1.92312		5.95161		17.4117		0.000559547		51.2575		260.595		414.838		534.272
61.7		1.92225		5.94895		17.4038		0.00055922		51.2296		260.457		414.603		533.964
61.8		1.92139		5.94629		17.396		0.000558894		51.2018	274.437	260.319		414.368		533.656
61.9	2.21484	1.92052	6.58203	5.94363	19.0586	17.3881	0.300781	0.000558568	52.2812	51.174	274.242	260.182	429.25	414.133	558.484	533.348
62	2.20703	1.91965	6.58203	5.94097	19.0352	17.3803	0.300781	0.000558242	52.2383	51.1461	274.055	260.044	428.961	413.898	558.074	533.04
62.1	2.20312	1.91879	6.58203	5.93832	19.0273	17.3725	0.300781	0.000557916	52.1836	51.1183	273.875	259.907	428.652	413.664	557.676	532.733
62.2	2.20312	1.91792	6.58203	5.93566	19.0156	17.3646	0.289062	0.000557591	52.1602	51.0906	273.703	259.769	428.359	413.43	557.289	532.426
62.3	2.20312	1.91706	6.58203	5.93301	19	17.3568	0.285156	0.000557265	52.1289	51.0628	273.523	259.632	428.07	413.195	556.906	532.119
62.4	2.20312	1.9162	6.57422	5.93035	19	17.3489	0.281249	0.00055694	52.0859	51.035	273.316	259.495	427.75	412.961	556.508	531.812
62.5	2.19531	1.91533	6.57422	5.9277	18.9922	17.3411	0.273438	0.000556615	52.0273	51.0073	273.105	259.358	427.434	412.728	556.109	531.505
62.6	2.19531	1.91447	6.57031	5.92505	18.9883	17.3333	0.269531	0.00055629	51.9805	50.9795	272.926	259.221	427.109	412.494	555.738	531.199
62.7	2.21484	1.9136	6.57031	5.9224	18.9648	17.3255	0.265625	0.000555966	51.957	50.9518	272.734	259.084	426.801	412.26	555.352	530.893
62.8	2.22266	1.91274	6.57422	5.91975	18.9609	17.3177	0.273438	0.000555641	51.9414	50.9241	272.547	258.947	426.5	412.027	554.957	530.587
62.9	2.22656	1.91188	6.58203	5.91711	18.9492	17.3098	0.265624	0.000555317	51.9141	50.8965	272.34	258.81	426.187	411.794	554.562	530.281
63	2.21484	1.91102	6.57031	5.91446	18.9414	17.302	0.261719	0.000554993	51.8867	50.8688	272.129	258.673	425.863	411.561	554.168	529.975
63.1	2.20703	1.91016	6.5625	5.91181	18.9219	17.2942	0.261719	0.000554669	51.8594	50.8411	271.941	258.537	425.547	411.328	553.77	529.67
63.2	2.1875	1.9093	6.5625	5.90917	18.8984	17.2864	0.242188	0.000554345	51.8086	50.8135	271.738	258.4	425.211	411.095	553.367	529.365
63.3	2.20312	1.90843	6.5625	5.90653	18.8867	17.2786	0.242188	0.000554022	51.7695	50.7859	271.543	258.264	424.879	410.863	552.98	529.06
63.4	2.19141	1.90757	6.55859	5.90389	18.8789	17.2708	0.238281	0.000553698	51.7422	50.7583	271.352	258.127	424.57	410.63	552.609	528.756
63.5	2.19531	1.90671	6.54688	5.90125	18.8789	17.263	0.230469	0.000553375	51.7109	50.7307	271.156	257.991	424.273	410.398	552.23	528.451
63.6	2.20312	1.90585	6.55859	5.89861	18.875	17.2552	0.242186	0.000553052	51.668	50.7031	270.977	257.855	423.98	410.166	551.848	528.147
63.7	2.1875	1.905	6.55469	5.89597	18.8633	17.2475	0.242188	0.00055273	51.6406	50.6756	270.789	257.719	423.684	409.934	551.453	527.843
63.8	2.1875	1.90414	6.53906	5.89333	18.8398	17.2397	0.230469	0.000552407	51.5898	50.648	270.594	257.582	423.371	409.702	551.062	527.539
63.9	2.17969	1.90328	6.53125	5.8907	18.8203	17.2319	0.226562	0.000552085	51.5508	50.6205	270.414	257.446	423.09	409.471	550.691	527.236
64	2.17578	1.90242	6.53125	5.88806	18.8086	17.2241	0.214844	0.000551763	51.5312	50.593	270.227	257.311	422.793	409.239	550.309	526.932
64.1	2.16406	1.90156	6.51172	5.88543	18.7891	17.2164	0.207031	0.000551441	51.4844	50.5655	270.023	257.175	422.477	409.008	549.902	526.629
64.2	2.16016	1.9007	6.51563	5.8828	18.7734	17.2086	0.195312	0.000551119	51.4375	50.538	269.82	257.039	422.184	408.777	549.543	526.326
64.3	2.16797	1.89985	6.50391	5.88017	18.7734	17.2008	0.203125	0.000550797	51.4219	50.5105	269.645	256.903	421.91	408.546	549.184	526.024
64.4	2.17578	1.89899	6.51562	5.87754	18.7695	17.1931	0.203125	0.000550476	51.3828	50.4831	269.465	256.768	421.625	408.315	548.797	525.721
64.5	2.16797	1.89814	6.51562	5.87491	18.7539	17.1853	0.203125	0.000550155	51.3516	50.4557	269.277	256.632	421.324	408.084	548.426	525.419
64.6	2.17188	1.89728	6.51172	5.87228	18.75	17.1775	0.191406	0.000549834	51.3281	50.4282	269.086	256.497	421.023	407.853	548.043	525.117
64.7	2.18359	1.89642	6.50391	5.86966	18.7305	17.1698	0.191406	0.000549513	51.2891	50.4008	268.902	256.361	420.723	407.623	547.68	524.815
64.8	2.17578	1.89557	6.50391	5.86703	18.7188	17.1621	0.183594	0.000549192	51.25	50.3734	268.711	256.226	420.426	407.393	547.293	524.514
64.9	2.16797	1.89471	6.5	5.86441	18.707	17.1543	0.183594	0.000548872	51.2109	50.3461	268.516	256.091	420.121	407.163	546.922	524.212
65	2.17578	1.89386	6.50391	5.86179	18.6914	17.1466	0.183594	0.000548551	51.1836	50.3187	268.344	255.956	419.812	406.933	546.543	523.911
65.1	2.17578	1.89301	6.50391	5.85916	18.6797	17.1388	0.183592	0.000548231	51.1602	50.2914	268.148	255.821	419.531	406.703	546.164	523.61
65.2	2.17578	1.89215	6.49219	5.85654	18.6719	17.1311	0.171875	0.000547911	51.1172	50.264	267.949	255.686	419.219	406.473	545.789	523.31
65.3	2.17188	1.8913	6.48438	5.85393	18.6602	17.1234	0.171875	0.000547592	51.0781	50.2367	267.773	255.551	418.941	406.244	545.406	523.009
65.4	2.16406	1.89045	6.48047	5.85131	18.6484	17.1156	0.167969	0.000547272	51.0469	50.2094	267.586	255.416	418.637	406.015	545.02	522.709
65.5	2.16797	1.8896	6.46484	5.84869	18.6289	17.1079	0.152344	0.000546953	51.0195	50.1821	267.402	255.281	418.32	405.785	544.652	522.409
65.6	2.16797	1.88874	6.47266	5.84608	18.6211	17.1002	0.160154	0.000546634	50.9844	50.1549	267.234	255.147	418.027	405.556	544.273	522.109
65.7	2.16406	1.88789	6.46094	5.84346	18.5977	17.0925	0.148438	0.000546315	50.9492	50.1276	267.039	255.012	417.715	405.327	543.906	521.809
65.8	2.15625	1.88704	6.46094	5.84085	18.5898	17.0848	0.148438	0.000545996	50.9102	50.1004	266.855	254.878	417.426	405.099	543.543	521.51
65.9	2.15234	1.88619	6.45312	5.83824	18.5781	17.0771	0.148438	0.000545677	50.8867	50.0731	266.664	254.743	417.133	404.87	543.168	521.21
66	2.14453	1.88534	6.45312	5.83563	18.5703	17.0694	0.148438	0.000545359	50.8516	50.0459	266.477	254.609	416.844	404.642	542.812	520.911
66.1	2.15625	1.88449	6.44922	5.83302	18.5586	17.0617	0.148436	0.000545041	50.8281	50.0187	266.297	254.474	416.566	404.414	542.449	520.613
66.2	2.14844	1.88364	6.43359	5.83041	18.5391	17.054	0.140625	0.000544722	50.8008	49.9916	266.105	254.34	416.289	404.185	542.086	520.314
66.3	2.14063	1.88279	6.42578	5.8278	18.5117	17.0463	0.132812	0.000544405	50.7617	49.9644	265.918	254.206	415.996	403.958	541.707	520.016
66.4	2.14453	1.88194	6.42969	5.82519	18.5078	17.0386	0.128906	0.000544087	50.7305	49.9373	265.738	254.072	415.723	403.73	541.344	519.718
66.5	2.14063	1.88109	6.42578	5.82259	18.5039	17.0309	0.125	0.000543769	50.7031	49.9101	265.551	253.938	415.434	403.502	540.977	519.42
66.6	2.12891	1.88025	6.42969	5.81999	18.4922	17.0232	0.121093	0.000543452	50.6797	49.883	265.355	253.804	415.156	403.275	540.602	519.122
66.7	2.12891	1.8794	6.41406	5.81738	18.4727	17.0155	0.121094	0.000543135	50.6406	49.8559	265.168	253.671	414.875	403.047	540.234	518.824
66.8	2.125	1.87855	6.41406	5.81478	18.4609	17.0079	0.113281	0.000542818	50.6094	49.8288	264.984	253.537	414.574	402.82	539.863	518.527
66.9	2.11719	1.8777	6.41406	5.81218	18.4453	17.0002	0.113281	0.000542501	50.5898	49.8017	264.801	253.403	414.289	402.593	539.484	518.23
67	2.11719	1.87686	6.40625	5.80958	18.4414	16.9925	0.113281	0.000542185	50.5508	49.7747	264.629	253.27	413.988	402.366	539.121	517.933
67.1	2.11719	1.87601	6.39453	5.80699	18.4102	16.9848	0.101562	0.000541868	50.5117	49.7476	264.449	253.136	413.691	402.139	538.723	517.636
67.2	2.11719	1.87517	6.39063	5.80439	18.4102	16.9772	0.101562	0.000541552	50.4805	49.7206	264.273	253.003	413.414	401.913	538.352	517.34
67.3	2.12109	1.87432	6.39062	5.80179	18.4062	16.9695	0.109375	0.000541236	50.457	49.6936	264.098	252.869	413.121	401.686	537.996	517.044
67.4	2.11328	1.87348	6.40234	5.7992	18.3984	16.9619	0.109375	0.00054092	50.418	49.6666	263.918	252.736	412.832	401.46	537.645	516.748
67.5	2.11328	1.87263	6.39453	5.79661	18.3867	16.9542	0.109375	0.000540605	50.3867	49.6396	263.746	252.603	412.555	401.234	537.281	516.452
67.6	2.11328	1.87179	6.39453	5.79401	18.375	16.9466	0.11328	0.000540289	50.3594	49.6127	263.562	252.47	412.266	401.008	536.914	516.156
67.7	2.11328	1.87094	6.38672	5.79142	18.3594	16.9389	0.113281	0.000539974	50.3203	49.5857	263.375	252.337	411.957	400.782	536.543	515.861
67.8	2.10547	1.8701	6.39062	5.78883	18.3477	16.9313	0.113281	0.000539659	50.293	49.5588	263.207	252.204	411.676	400.557	536.184	515.565
67.9	2.10937	1.86926	6.38672	5.78624	18.3437	16.9236	0.117188	0.000539344	50.2656	49.5318	263.031	252.071	411.395	400.331	535.812	515.27
68	2.10547	1.86841	6.37891	5.78366	18.3281	16.916	0.113281	0.000539029	50.2422	49.5049	262.848	251.938	411.105	400.106	535.453	514.976
68.1	2.10547	1.86757	6.37109	5.78107	18.3164	16.9084	0.113281	0.000538715	50.2109	49.478	262.672	251.806	410.82	399.88	535.086	514.681
68.2	2.10547	1.86673	6.36328	5.77849	18.3125	16.9007	0.113281	0.0005384	50.1836	49.4512	262.496	251.673	410.531	399.655	534.734	514.387
68.3	2.10547	1.86589	6.36328	5.7759	18.3008	16.8931	0.113281	0.000538086	50.1602	49.4243	262.293	251.541	410.246	399.43	534.375	514.092
68.4	2.10938	1.86505	6.34766	5.77332	18.2812	16.8855	0.105469	0.000537772	50.1172	49.3975	262.102	251.408	409.965	399.206	534.027	513.799
68.5	2.10938	1.86421	6.35547	5.77074	18.2734	16.8779	0.105469	0.000537458	50.0938	49.3706	261.93	251.276	409.676	398.981	533.664	513.505
68.6	2.09766	1.86337	6.34375	5.76816	18.25	16.8703	0.09375	0.000537145	50.0508	49.3438	261.738	251.143	409.379	398.757	533.289	513.211
68.7	2.09766	1.86252	6.33984	5.76558	18.2422	16.8627	0.09375	0.000536831	50.0234	49.317	261.559	251.011	409.098	398.532	532.938	512.918
68.8	2.09766	1.86169	6.33203	5.763	18.2305	16.855	0.09375	0.000536518	50	49.2902	261.375	250.879	408.824	398.308	532.582	512.625
68.9	2.10547	1.86085	6.33203	5.76042	18.2227	16.8474	0.09375	0.000536205	49.9688	49.2634	261.195	250.747	408.539	398.084	532.238	512.332
69	2.10547	1.86001	6.33203	5.75785	18.2109	16.8398	0.09375	0.000535892	49.9414	49.2367	261.016	250.615	408.266	397.86	531.887	512.039
69.1	2.09766	1.85917	6.32422	5.75527	18.1992	16.8322	0.09375	0.000535579	49.9102	49.2099	260.824	250.483	407.988	397.636	531.527	511.747
69.2	2.09766	1.85833	6.33203	5.7527	18.1836	16.8247	0.09375	0.000535267	49.8789	49.1832	260.648	250.351	407.719	397.413	531.184	511.454
69.3	2.09375	1.85749	6.3125	5.75013	18.168	16.8171	0.0820312	0.000534954	49.8398	49.1565	260.465	250.219	407.426	397.189	530.809	511.162
69.4	2.09375	1.85666	6.3125	5.74755	18.1484	16.8095	0.0820312	0.000534642	49.8164	49.1298	260.297	250.088	407.145	396.966	530.465	510.87
69.5	2.10547	1.85582	6.32031	5.74498	18.1406	16.8019	0.0820312	0.00053433	49.7812	49.1031	260.129	249.956	406.867	396.743	530.105	510.579
69.6	2.10156	1.85498	6.3125	5.74242	18.1367	16.7943	0.0820312	0.000534018	49.7578	49.0764	259.965	249.824	406.598	396.52	529.766	510.287
69.7	2.09375	1.85415	6.3125	5.73985	18.1211	16.7867	0.0898438	0.000533707	49.7305	49.0498	259.785	249.693	406.32	396.297	529.406	509.996
69.8	2.09375	1.85331	6.30859	5.73728	18.1094	16.7792	0.0898438	0.000533395	49.707	49.0231	259.613	249.562	406.059	396.074	529.047	509.705
69.9	2.09375	1.85247	6.30078	5.73472	18.1016	16.7716	0.09375	0.000533084	49.6797	48.9965	259.434	249.43	405.789	395.852	528.695	509.414
70	2.07422	1.85164	6.29297	5.73215	18.0977	16.764	0.09375	0.000532773	49.6406	48.9699	259.246	249.299	405.496	395.629	528.336	509.123
70.1	2.07031	1.8508	6.28125	5.72959	18.0859	16.7565	0.0898426	0.000532462	49.6055	48.9433	259.086	249.168	405.215	395.407	527.973	508.833
70.2	2.0625	1.84997	6.26953	5.72703	18.0586	16.7489	0.0820312	0.000532151	49.5703	48.9167	258.898	249.037	404.926	395.185	527.605	508.543
70.3	2.05469	1.84914	6.26172	5.72447	18.0469	16.7414	0.0820312	0.000531841	49.5391	48.8902	258.723	248.906	404.645	394.963	527.27	508.252
70.4	2.05469	1.8483	6.26172	5.72191	18.0312	16.7338	0.0820312	0.000531531	49.5078	48.8636	258.539	248.775	404.367	394.741	526.926	507.963
70.5	2.05469	1.84747	6.25781	5.71935	18.0195	16.7263	0.0820312	0.00053122	49.4805	48.8371	258.367	248.644	404.098	394.52	526.57	507.673
70.6	2.04297	1.84664	6.23828	5.71679	18	16.7187	0.0742188	0.00053091	49.4414	48.8106	258.176	248.513	403.801	394.298	526.211	507.384
70.7	2.04297	1.8458	6.25	5.71423	17.9883	16.7112	0.0820312	0.000530601	49.418	48.784	258.008	248.382	403.516	394.077	525.844	507.094
70.8	2.04297	1.84497	6.25	5.71168	17.9766	16.7036	0.0820312	0.000530291	49.3867	48.7576	257.828	248.252	403.242	393.856	525.5	506.805
70.9	2.04297	1.84414	6.24219	5.70912	17.9688	16.6961	0.0820312	0.000529982	49.3555	48.7311	257.656	248.121	402.961	393.634	525.156	506.517
71	2.05469	1.84331	6.24219	5.70657	17.9609	16.6886	0.0820312	0.000529672	49.3203	48.7046	257.484	247.991	402.672	393.414	524.805	506.228
71.1	2.05078	1.84248	6.24219	5.70402	17.957	16.681	0.0820312	0.000529363	49.2969	48.6782	257.305	247.86	402.402	393.193	524.457	505.939
71.2	2.04297	1.84165	6.24219	5.70147	17.9453	16.6735	0.0898438	0.000529054	49.2656	48.6517	257.137	247.73	402.133	392.972	524.113	505.651
71.3	2.04297	1.84082	6.24219	5.69892	17.9297	16.666	0.0898438	0.000528746	49.2344	48.6253	256.965	247.6	401.875	392.752	523.762	505.363
71.4	2.03516	1.83999	6.23438	5.69637	17.918	16.6585	0.0820312	0.000528437	49.1875	48.5989	256.781	247.47	401.598	392.531	523.406	505.075
71.5	2.03516	1.83916	6.23438	5.69382	17.9023	16.651	0.0820312	0.000528129	49.1602	48.5725	256.629	247.339	401.32	392.311	523.066	504.788
71.6	2.03516	1.83833	6.23047	5.69128	17.8984	16.6434	0.0820312	0.000527821	49.1289	48.5461	256.449	247.209	401.059	392.091	522.719	504.5
71.7	2.03516	1.8375	6.22266	5.68873	17.8906	16.6359	0.0820312	0.000527513	49.0977	48.5198	256.27	247.079	400.793	391.871	522.371	504.213
71.8	2.03516	1.83667	6.22266	5.68619	17.8789	16.6284	0.0820312	0.000527205	49.0586	48.4934	256.09	246.95	400.527	391.651	522.027	503.926
71.9	2.03516	1.83584	6.22266	5.68365	17.8711	16.6209	0.0820312	0.000526897	49.0273	48.4671	255.914	246.82	400.246	391.432	521.684	503.639
72	2.03516	1.83502	6.22266	5.68111	17.8594	16.6134	0.0820312	0.00052659	48.9961	48.4408	255.738	246.69	399.98	391.212	521.332	503.353
72.1	2.03906	1.83419	6.22266	5.67856	17.8516	16.6059	0.0742188	0.000526282	48.957	48.4145	255.57	246.56	399.719	390.993	520.977	503.066
72.2	2.04297	1.83336	6.21484	5.67603	17.8398	16.5984	0.0820312	0.000525975	48.9219	48.3882	255.406	246.431	399.445	390.774	520.621	502.78
72.3	2.03906	1.83253	6.21094	5.67349	17.832	16.591	0.0820312	0.000525668	48.8984	48.3619	255.227	246.301	399.176	390.555	520.281	502.494
72.4	2.03516	1.83171	6.19531	5.67095	17.8203	16.5835	0.0742188	0.000525362	48.8633	48.3357	255.051	246.172	398.898	390.336	519.941	502.208
72.5	2.03906	1.83088	6.19531	5.66841	17.8047	16.576	0.0742188	0.000525055	48.8398	48.3094	254.875	246.043	398.617	390.117	519.609	501.923
72.6	2.04687	1.83006	6.20312	5.66588	17.8086	16.5685	0.0898426	0.000524749	48.8125	48.2832	254.687	245.913	398.348	389.898	519.27	501.637
72.7	2.03906	1.82923	6.20312	5.66335	17.7812	16.561	0.0820312	0.000524442	48.7812	48.257	254.512	245.784	398.059	389.68	518.914	501.352
72.8	2.03125	1.82841	6.18359	5.66081	17.75	16.5536	0.0703125	0.000524136	48.7383	48.2308	254.328	245.655	397.777	389.462	518.562	501.067
72.9	2.03516	1.82758	6.18359	5.65828	17.7383	16.5461	0.0703125	0.000523831	48.7109	48.2046	254.148	245.526	397.496	389.243	518.23	500.782
73	2.03516	1.82676	6.19922	5.65575	17.7383	16.5386	0.078125	0.000523525	48.6953	48.1784	253.98	245.397	397.227	389.025	517.898	500.498
73.1	2.03516	1.82594	6.19141	5.65322	17.7266	16.5312	0.078125	0.000523219	48.6602	48.1523	253.82	245.268	396.945	388.807	517.566	500.213
73.2	2.03516	1.82511	6.19141	5.6507	17.7188	16.5237	0.0820312	0.000522914	48.6406	48.1261	253.633	245.139	396.66	388.59	517.238	499.929
73.3	2.03906	1.82429	6.1875	5.64817	17.7188	16.5163	0.0898438	0.000522609	48.6172	48.1	253.465	245.011	396.391	388.372	516.906	499.645
73.4	2.04297	1.82347	6.17969	5.64564	17.707	16.5088	0.0898438	0.000522304	48.5859	48.0739	253.285	244.882	396.125	388.155	516.586	499.361
73.5	2.03516	1.82265	6.17969	5.64312	17.6953	16.5014	0.0898438	0.000521999	48.5586	48.0478	253.105	244.753	395.848	387.937	516.227	499.078
73.6	2.02734	1.82182	6.17188	5.6406	17.6797	16.4939	0.0820312	0.000521695	48.5195	48.0217	252.941	244.625	395.574	387.72	515.871	498.794
73.7	2.02734	1.821	6.17188	5.63807	17.668	16.4865	0.0820312	0.00052139	48.4922	47.9956	252.773	244.496	395.309	387.503	515.531	498.511
73.8	2.02734	1.82018	6.17188	5.63555	17.6602	16.4791	0.0820312	0.000521086	48.4688	47.9696	252.59	244.368	395.035	387.286	515.188	498.228
73.9	2.01562	1.81936	6.15234	5.63303	17.6367	16.4716	0.0703125	0.000520782	48.4258	47.9435	252.41	244.24	394.758	387.069	514.84	497.945
74	2.01172	1.81854	6.15625	5.63051	17.625	16.4642	0.0664062	0.000520478	48.3945	47.9175	252.246	244.111	394.492	386.853	514.492	497.663
74.1	2.01562	1.81772	6.16016	5.628	17.6211	16.4568	0.0781238	0.000520174	48.3672	47.8915	252.086	243.983	394.23	386.636	514.145	497.38
74.2	2.00781	1.8169	6.14453	5.62548	17.6094	16.4493	0.0703125	0.000519871	48.3438	47.8655	251.902	243.855	393.957	386.42	513.777	497.098
74.3	2.00781	1.81608	6.14453	5.62297	17.5977	16.4419	0.0625	0.000519567	48.3203	47.8395	251.75	243.727	393.703	386.204	513.43	496.816
74.4	2.00781	1.81526	6.14062	5.62045	17.5898	16.4345	0.0664062	0.000519264	48.293	47.8135	251.59	243.599	393.441	385.988	513.098	496.534
74.5	1.99609	1.81445	6.12109	5.61794	17.5664	16.4271	0.0625	0.000518961	48.25	47.7876	251.414	243.471	393.168	385.772	512.75	496.252
74.6	1.99609	1.81363	6.13281	5.61543	17.5703	16.4197	0.0742188	0.000518658	48.2305	47.7616	251.25	243.344	392.914	385.556	512.422	495.971
74.7	1.98828	1.81281	6.12891	5.61291	17.5625	16.4123	0.0625	0.000518356	48.2031	47.7357	251.086	243.216	392.648	385.341	512.082	495.69
74.8	2	1.81199	6.12109	5.61041	17.5586	16.4049	0.0664062	0.000518053	48.1797	47.7098	250.922	243.088	392.371	385.125	511.75	495.409
74.9	1.98828	1.81118	6.10938	5.6079	17.5273	16.3975	0.0625	0.000517751	48.1406	47.6839	250.746	242.961	392.109	384.91	511.395	495.128
75	1.98828	1.81036	6.10938	5.60539	17.5117	16.3901	0.0625	0.000517449	48.1094	47.658	250.562	242.833	391.855	384.695	511.051	494.847
75.1	1.98438	1.80954	6.10938	5.60288	17.5	16.3827	0.0625	0.000517147	48.0781	47.6322	250.387	242.706	391.59	384.48	510.723	494.567
75.2	1.97656	1.80873	6.10938	5.60038	17.4922	16.3753	0.0625	0.000516845	48.0508	47.6063	250.207	242.578	391.332	384.265	510.398	494.286
75.3	1.96484	1.80791	6.10156	5.59787	17.4883	16.3679	0.0625	0.000516543	48.0195	47.5805	250.031	242.451	391.07	384.05	510.074	494.006
75.4	1.96484	1.8071	6.10156	5.59537	17.4727	16.3605	0.0625	0.000516242	47.9883	47.5546	249.863	242.324	390.816	383.835	509.758	493.726
75.5	1.96484	1.80628	6.09375	5.59287	17.4688	16.3531	0.0625	0.000515941	47.957	47.5288	249.707	242.197	390.547	383.621	509.418	493.447
75.6	1.96484	1.80547	6.09375	5.59037	17.4492	16.3458	0.0624988	0.00051564	47.918	47.503	249.531	242.07	390.281	383.406	509.09	493.167
75.7	1.95703	1.80465	6.08203	5.58787	17.4414	16.3384	0.0546875	0.000515339	47.8789	47.4772	249.359	241.943	390.02	383.192	508.75	492.888
75.8	1.95703	1.80384	6.07422	5.58537	17.4297	16.331	0.0546875	0.000515038	47.8516	47.4515	249.203	241.816	389.754	382.978	508.41	492.609
75.9	1.95703	1.80303	6.07422	5.58287	17.4219	16.3237	0.0546875	0.000514738	47.8203	47.4257	249.043	241.689	389.488	382.764	508.07	492.33
76	1.96875	1.80221	6.07422	5.58038	17.4219	16.3163	0.0546875	0.000514437	47.793	47.4	248.883	241.562	389.219	382.55	507.754	492.051
76.1	1.96875	1.8014	6.07422	5.57788	17.4102	16.3089	0.0546875	0.000514137	47.7617	47.3743	248.727	241.436	388.953	382.337	507.426	491.773
76.2	1.96875	1.80059	6.07422	5.57539	17.3906	16.3016	0.0546875	0.000513837	47.7344	47.3485	248.578	241.309	388.695	382.123	507.102	491.494
76.3	1.97266	1.79978	6.07031	5.57289	17.3984	16.2942	0.0585938	0.000513537	47.7227	47.3228	248.406	241.182	388.434	381.91	506.777	491.216
76.4	1.98828	1.79897	6.07422	5.5704	17.3906	16.2869	0.0664062	0.000513238	47.6914	47.2972	248.254	241.056	388.172	381.697	506.445	490.938
76.5	1.98828	1.79816	6.07422	5.56791	17.3789	16.2795	0.0664062	0.000512938	47.6602	47.2715	248.105	240.93	387.906	381.484	506.121	490.66
76.6	1.98828	1.79734	6.07422	5.56542	17.375	16.2722	0.0585938	0.000512639	47.6211	47.2458	247.945	240.803	387.656	381.271	505.781	490.383
76.7	1.98828	1.79653	6.06641	5.56293	17.375	16.2649	0.0664062	0.00051234	47.582	47.2202	247.781	240.677	387.398	381.058	505.461	490.106
76.8	1.97266	1.79572	6.05078	5.56045	17.3477	16.2575	0.0507812	0.000512041	47.5469	47.1946	247.598	240.551	387.113	380.845	505.125	489.828
76.9	1.98047	1.79492	6.05078	5.55796	17.3437	16.2502	0.0585938	0.000511742	47.5195	47.169	247.453	240.425	386.855	380.633	504.812	489.551
77	1.97656	1.79411	6.04688	5.55547	17.332	16.2429	0.0546875	0.000511443	47.4922	47.1434	247.27	240.299	386.586	380.42	504.492	489.275
77.1	1.97656	1.7933	6.04297	5.55299	17.3203	16.2355	0.0625	0.000511145	47.4609	47.1178	247.09	240.173	386.312	380.208	504.152	488.998
77.2	1.97656	1.79249	6.03516	5.55051	17.3047	16.2282	0.0625	0.000510847	47.4336	47.0922	246.91	240.047	386.059	379.996	503.82	488.722
77.3	1.97656	1.79168	6.03516	5.54803	17.3008	16.2209	0.0625	0.000510548	47.4023	47.0667	246.742	239.921	385.805	379.784	503.48	488.445
77.4	1.97656	1.79087	6.03125	5.54554	17.293	16.2136	0.0429688	0.000510251	47.375	47.0411	246.59	239.795	385.543	379.572	503.145	488.169
77.5	1.97656	1.79007	6.02344	5.54307	17.2812	16.2063	0.0507812	0.000509953	47.3516	47.0156	246.406	239.67	385.285	379.361	502.82	487.893
77.6	1.97656	1.78926	6.01562	5.54059	17.2617	16.199	0.0507812	0.000509655	47.3125	46.9901	246.219	239.544	385.039	379.149	502.48	487.618
77.7	1.96875	1.78845	6.01562	5.53811	17.2578	16.1916	0.0429688	0.000509358	47.2812	46.9646	246.055	239.419	384.773	378.938	502.152	487.342
77.8	1.96875	1.78765	6.01562	5.53563	17.2422	16.1843	0.0429688	0.000509061	47.2539	46.9391	245.898	239.293	384.523	378.726	501.812	487.067
77.9	1.98047	1.78684	6.01562	5.53316	17.2383	16.177	0.0429688	0.000508764	47.2227	46.9136	245.723	239.168	384.266	378.515	501.484	486.792
78	1.98047	1.78603	6.01172	5.53068	17.2227	16.1697	0.0429688	0.000508467	47.2031	46.8882	245.562	239.043	384.023	378.304	501.16	486.517
78.1	1.95312	1.78523	5.99219	5.52821	17.207	16.1625	0.03125	0.00050817	47.1719	46.8627	245.387	238.917	383.766	378.093	500.824	486.242
78.2	1.94531	1.78442	5.99219	5.52574	17.1875	16.1552	0.03125	0.000507873	47.1484	46.8373	245.223	238.792	383.516	377.883	500.516	485.968
78.3	1.94531	1.78362	5.99219	5.52327	17.1797	16.1479	0.0351562	0.000507577	47.1133	46.8119	245.074	238.667	383.25	377.672	500.207	485.694
78.4	1.94531	1.78282	5.98438	5.5208	17.1797	16.1406	0.0429688	0.000507281	47.0898	46.7865	244.91	238.542	382.996	377.461	499.883	485.419
78.5	1.94531	1.78201	5.98047	5.51833	17.168	16.1333	0.0429688	0.000506985	47.0625	46.7611	244.742	238.417	382.75	377.251	499.555	485.145
78.6	1.94531	1.78121	5.97266	5.51586	17.1602	16.126	0.0429676	0.000506689	47.0391	46.7357	244.582	238.292	382.488	377.041	499.246	484.872
78.7	1.9375	1.78041	5.96484	5.5134	17.1523	16.1188	0.0351562	0.000506393	46.9961	46.7104	244.426	238.168	382.215	376.831	498.926	484.598
78.8	1.9375	1.7796	5.95703	5.51093	17.1406	16.1115	0.0351562	0.000506098	46.9727	46.685	244.25	238.043	381.953	376.621	498.605	484.325
78.9	1.93359	1.7788	5.95312	5.50847	17.1328	16.1042	0.0351562	0.000505803	46.9492	46.6597	244.078	237.918	381.695	376.411	498.277	484.052
79	1.92969	1.778	5.94531	5.506	17.1211	16.097	0.0351562	0.000505507	46.9219	46.6344	243.926	237.794	381.453	376.202	497.973	483.779
79.1	1.93359	1.7772	5.94531	5.50354	17.1133	16.0897	0.0351562	0.000505212	46.9023	46.6091	243.766	237.669	381.203	375.992	497.645	483.506
79.2	1.9375	1.7764	5.94531	5.50108	17.0898	16.0824	0.0351562	0.000504918	46.8828	46.5838	243.613	237.545	380.957	375.783	497.324	483.233
79.3	1.9375	1.7756	5.94531	5.49862	17.082	16.0752	0.0234375	0.000504623	46.8594	46.5585	243.453	237.42	380.711	375.574	497	482.961
79.4	1.9375	1.7748	5.9375	5.49616	17.082	16.0679	0.0234375	0.000504329	46.832	46.5333	243.289	237.296	380.465	375.364	496.676	482.688
79.5	1.92969	1.774	5.94141	5.49371	17.0703	16.0607	0.03125	0.000504034	46.8008	46.508	243.125	237.172	380.223	375.155	496.367	482.416
79.6	1.92969	1.7732	5.93359	5.49125	17.0625	16.0535	0.03125	0.00050374	46.7734	46.4828	242.973	237.048	379.961	374.947	496.055	482.144
79.7	1.92969	1.7724	5.92969	5.48879	17.0508	16.0462	0.0234375	0.000503446	46.7461	46.4576	242.824	236.924	379.727	374.738	495.734	481.873
79.8	1.94531	1.7716	5.92969	5.48634	17.0273	16.039	0.03125	0.000503152	46.7305	46.4324	242.672	236.8	379.496	374.529	495.422	481.601
79.9	1.94531	1.7708	5.92969	5.48389	17.0195	16.0317	0.03125	0.000502859	46.7031	46.4072	242.523	236.676	379.25	374.321	495.098	481.33
80	1.9375	1.77	5.92188	5.48144	17.0117	16.0245	0.0234375	0.000502565	46.6719	46.382	242.359	236.552	378.992	374.113	494.766	481.059
80.1	1.94531	1.7692	5.92187	5.47898	17.0195	16.0173	0.0312488	0.000502272	46.6484	46.3568	242.219	236.428	378.75	373.905	494.469	480.788
80.2	1.9375	1.7684	5.92578	5.47654	16.9805	16.0101	0.0234375	0.000501979	46.6133	46.3317	242.039	236.304	378.492	373.697	494.168	480.517
80.3	1.9375	1.76761	5.92188	5.47409	16.9688	16.0028	0.0234375	0.000501686	46.5859	46.3066	241.875	236.181	378.238	373.489	493.848	480.247
80.4	1.94531	1.76681	5.92187	5.47164	16.9805	15.9956	0.03125	0.000501393	46.5703	46.2814	241.719	236.057	377.98	373.281	493.535	479.976
80.5	1.92578	1.76601	5.90234	5.46919	16.9609	15.9884	0.0117188	0.000501101	46.5234	46.2563	241.531	235.934	377.711	373.073	493.191	479.706
80.6	1.9375	1.76522	5.90234	5.46675	16.9492	15.9812	0.0117188	0.000500808	46.5039	46.2312	241.383	235.81	377.465	372.866	492.867	479.436
80.7	1.9375	1.76442	5.89453	5.4643	16.9414	15.974	0.015625	0.000500516	46.4805	46.2062	241.223	235.687	377.207	372.659	492.547	479.166
80.8	1.93359	1.76363	5.89063	5.46186	16.9258	15.9668	0.0078125	0.000500224	46.4453	46.1811	241.059	235.563	376.961	372.451	492.223	478.896
80.9	1.93359	1.76283	5.87891	5.45942	16.9102	15.9596	0	0.000499932	46.4102	46.156	240.898	235.44	376.703	372.244	491.902	478.627
81	1.92578	1.76204	5.87109	5.45698	16.9102	15.9524	0	0.00049964	46.3906	46.131	240.73	235.317	376.453	372.037	491.586	478.358
81.1	1.92578	1.76124	5.87109	5.45454	16.8984	15.9452	0	0.000499349	46.3594	46.106	240.57	235.194	376.211	371.831	491.293	478.089
81.2	1.92578	1.76045	5.87109	5.4521	16.8906	15.938	0	0.000499058	46.3281	46.081	240.414	235.071	375.949	371.624	490.973	477.82
81.3	1.92969	1.75966	5.875	5.44966	16.8828	15.9308	0.00390625	0.000498766	46.3047	46.056	240.27	234.948	375.695	371.417	490.656	477.551
81.4	1.93359	1.75886	5.87891	5.44722	16.875	15.9236	0.0078125	0.000498475	46.2891	46.031	240.109	234.825	375.461	371.211	490.348	477.282
81.5	1.93359	1.75807	5.87109	5.44479	16.8594	15.9165	0	0.000498184	46.2578	46.006	239.949	234.702	375.211	371.005	490.043	477.014
81.6	1.92578	1.75728	5.875	5.44235	16.8398	15.9093	-0.0078125	0.000497894	46.2227	45.9811	239.793	234.58	374.945	370.799	489.73	476.746
81.7	1.92578	1.75648	5.87109	5.43992	16.832	15.9021	0	0.000497603	46.2031	45.9561	239.645	234.457	374.711	370.593	489.426	476.478
81.8	1.92578	1.75569	5.86328	5.43749	16.8242	15.8949	0	0.000497313	46.1719	45.9312	239.484	234.334	374.465	370.387	489.105	476.21
81.9	1.92578	1.7549	5.86328	5.43506	16.8086	15.8878	0	0.000497023	46.1211	45.9063	239.324	234.212	374.234	370.181	488.785	475.943
82	1.92578	1.75411	5.86328	5.43263	16.8125	15.8806	0.00390625	0.000496733	46.1016	45.8814	239.164	234.089	373.988	369.976	488.477	475.675
82.1	1.92578	1.75332	5.86328	5.4302	16.8008	15.8734	0.0117188	0.000496443	46.0742	45.8565	239.008	233.967	373.742	369.77	488.168	475.408
82.2	1.92578	1.75253	5.85547	5.42777	16.7812	15.8663	0.00390625	0.000496153	46.0508	45.8316	238.844	233.845	373.492	369.565	487.867	475.141
82.3	1.92578	1.75174	5.85156	5.42534	16.7773	15.8591	0.00390625	0.000495864	46.0195	45.8068	238.684	233.723	373.242	369.36	487.547	474.874
82.4	1.91406	1.75095	5.83203	5.42292	16.7461	15.852	-0.0078125	0.000495574	45.9688	45.7819	238.508	233.6	372.977	369.155	487.23	474.607
82.5	1.91016	1.75016	5.83203	5.42049	16.7383	15.8448	-0.0195312	0.000495285	45.9375	45.7571	238.34	233.478	372.742	368.95	486.922	474.341
82.6	1.90625	1.74937	5.83594	5.41807	16.7422	15.8377	-0.0156256	0.000494996	45.9102	45.7323	238.184	233.356	372.504	368.745	486.617	474.074
82.7	1.90234	1.74858	5.83203	5.41565	16.7266	15.8305	-0.0195312	0.000494707	45.8789	45.7075	238.023	233.234	372.25	368.54	486.301	473.808
82.8	1.89453	1.74779	5.82031	5.41323	16.7109	15.8234	-0.0273438	0.000494418	45.8398	45.6827	237.855	233.112	371.996	368.336	485.996	473.542
82.9	1.89453	1.74701	5.8125	5.41081	16.6992	15.8163	-0.0273438	0.00049413	45.8086	45.6579	237.703	232.991	371.762	368.131	485.684	473.276
83	1.89453	1.74622	5.8125	5.40839	16.6836	15.8091	-0.015625	0.000493842	45.7812	45.6332	237.543	232.869	371.516	367.927	485.375	473.011
83.1	1.90625	1.74543	5.8125	5.40597	16.6836	15.802	-0.0273438	0.000493553	45.7617	45.6084	237.379	232.747	371.285	367.723	485.066	472.745
83.2	1.89453	1.74464	5.80469	5.40355	16.6719	15.7949	-0.0273438	0.000493265	45.7383	45.5837	237.219	232.626	371.043	367.519	484.754	472.48
83.3	1.87891	1.74386	5.78906	5.40113	16.6484	15.7877	-0.0429688	0.000492978	45.6953	45.559	237.055	232.504	370.77	367.315	484.441	472.215
83.4	1.87109	1.74307	5.78125	5.39872	16.6367	15.7806	-0.046875	0.00049269	45.6562	45.5343	236.879	232.383	370.523	367.111	484.125	471.95
83.5	1.875	1.74229	5.78125	5.39631	16.6211	15.7735	-0.0390625	0.000492402	45.6289	45.5096	236.73	232.261	370.289	366.908	483.812	471.685
83.6	1.88281	1.7415	5.78906	5.39389	16.6328	15.7664	-0.0273438	0.000492115	45.6172	45.4849	236.582	232.14	370.043	366.704	483.504	471.421
83.7	1.875	1.74072	5.79297	5.39148	16.6289	15.7593	-0.0273438	0.000491828	45.5898	45.4602	236.422	232.019	369.805	366.501	483.184	471.156
83.8	1.875	1.73993	5.79297	5.38907	16.6133	15.7522	-0.0273438	0.000491541	45.5664	45.4356	236.273	231.897	369.57	366.298	482.875	470.892
83.9	1.875	1.73915	5.79297	5.38666	16.6094	15.7451	-0.0195312	0.000491254	45.5391	45.4109	236.109	231.776	369.32	366.095	482.562	470.628
84	1.875	1.73836	5.79297	5.38425	16.6016	15.738	-0.0195312	0.000490967	45.5195	45.3863	235.938	231.655	369.07	365.892	482.246	470.364
84.1	1.875	1.73758	5.79297	5.38185	16.5938	15.7309	-0.0195312	0.000490681	45.4883	45.3617	235.773	231.534	368.812	365.689	481.941	470.101
84.2	1.875	1.7368	5.79297	5.37944	16.5898	15.7238	-0.0195312	0.000490395	45.4531	45.3371	235.613	231.413	368.57	365.486	481.633	469.837
84.3	1.875	1.73601	5.79297	5.37703	16.582	15.7167	-0.0195312	0.000490108	45.4297	45.3125	235.461	231.293	368.328	365.284	481.324	469.574
84.4	1.86719	1.73523	5.79297	5.37463	16.582	15.7096	-0.0195312	0.000489823	45.4023	45.288	235.32	231.172	368.102	365.081	481.012	469.311
84.5	1.85938	1.73445	5.77734	5.37223	16.5625	15.7025	-0.0390625	0.000489537	45.3711	45.2634	235.16	231.051	367.852	364.879	480.699	469.048
84.6	1.85938	1.73367	5.77734	5.36983	16.5508	15.6954	-0.0390625	0.000489251	45.3438	45.2388	235.004	230.93	367.605	364.677	480.395	468.785
84.7	1.85938	1.73288	5.77734	5.36742	16.543	15.6884	-0.0390625	0.000488966	45.3242	45.2143	234.855	230.81	367.375	364.475	480.09	468.523
84.8	1.85938	1.7321	5.76172	5.36503	16.5352	15.6813	-0.0390625	0.00048868	45.3008	45.1898	234.723	230.689	367.137	364.273	479.789	468.26
84.9	1.85937	1.73132	5.75391	5.36263	16.5312	15.6742	-0.0390625	0.000488395	45.2734	45.1653	234.566	230.569	366.895	364.071	479.488	467.998
85	1.85547	1.73054	5.76172	5.36023	16.5195	15.6672	-0.0429688	0.00048811	45.25	45.1408	234.398	230.449	366.648	363.869	479.191	467.736
85.1	1.84766	1.72976	5.74219	5.35783	16.5039	15.6601	-0.0507812	0.000487825	45.2227	45.1163	234.246	230.328	366.395	363.668	478.879	467.474
85.2	1.84766	1.72898	5.74219	5.35544	16.5	15.653	-0.0507812	0.000487541	45.1914	45.0919	234.102	230.208	366.152	363.466	478.578	467.212
85.3	1.85156	1.7282	5.74609	5.35304	16.4961	15.646	-0.046875	0.000487256	45.1562	45.0674	233.965	230.088	365.914	363.265	478.277	466.951
85.4	1.85547	1.72742	5.75	5.35065	16.4883	15.6389	-0.0429688	0.000486972	45.1406	45.043	233.805	229.968	365.672	363.064	477.973	466.69
85.5	1.84766	1.72664	5.73438	5.34826	16.4727	15.6319	-0.0507812	0.000486688	45.1094	45.0186	233.633	229.848	365.426	362.863	477.656	466.428
85.6	1.84766	1.72587	5.73438	5.34587	16.457	15.6248	-0.0507812	0.000486404	45.082	44.9942	233.477	229.728	365.195	362.662	477.363	466.167
85.7	1.84766	1.72509	5.73438	5.34348	16.4492	15.6178	-0.0507812	0.00048612	45.0586	44.9698	233.332	229.608	364.953	362.461	477.043	465.907
85.8	1.84375	1.72431	5.73047	5.34109	16.4414	15.6107	-0.0507812	0.000485836	45.0273	44.9454	233.172	229.488	364.723	362.261	476.738	465.646
85.9	1.83984	1.72353	5.72266	5.3387	16.4375	15.6037	-0.0546875	0.000485553	45	44.921	233.012	229.369	364.48	362.06	476.449	465.386
86	1.84766	1.72276	5.72266	5.33631	16.418	15.5966	-0.046875	0.000485269	44.9688	44.8967	232.859	229.249	364.234	361.86	476.148	465.125
86.1	1.84375	1.72198	5.72266	5.33393	16.4102	15.5896	-0.046875	0.000484986	44.9414	44.8723	232.707	229.129	363.992	361.66	475.848	464.865
86.2	1.83984	1.7212	5.71875	5.33154	16.4102	15.5826	-0.046875	0.000484703	44.918	44.848	232.539	229.01	363.77	361.46	475.566	464.605
86.3	1.84375	1.72043	5.71094	5.32916	16.3984	15.5756	-0.046875	0.00048442	44.8789	44.8237	232.402	228.89	363.543	361.26	475.281	464.346
86.4	1.83594	1.71965	5.71094	5.32677	16.3906	15.5685	-0.046875	0.000484138	44.8516	44.7994	232.254	228.771	363.309	361.06	474.996	464.086
86.5	1.84766	1.71888	5.72266	5.32439	16.3906	15.5615	-0.0273438	0.000483855	44.8398	44.7751	232.129	228.652	363.098	360.86	474.707	463.827
86.6	1.84766	1.7181	5.71484	5.32201	16.3828	15.5545	-0.0390625	0.000483573	44.8125	44.7508	231.984	228.532	362.871	360.661	474.414	463.567
86.7	1.83594	1.71733	5.71484	5.31963	16.3711	15.5475	-0.0390625	0.000483291	44.7812	44.7266	231.824	228.413	362.629	360.461	474.113	463.308
86.8	1.83594	1.71655	5.70312	5.31725	16.3555	15.5405	-0.0390625	0.000483009	44.7539	44.7023	231.672	228.294	362.402	360.262	473.84	463.049
86.9	1.83594	1.71578	5.70313	5.31488	16.3516	15.5335	-0.0390625	0.000482727	44.7305	44.6781	231.512	228.175	362.156	360.063	473.543	462.791
87	1.84375	1.71501	5.71094	5.3125	16.3437	15.5265	-0.03125	0.000482445	44.7109	44.6539	231.371	228.056	361.926	359.864	473.277	462.532
87.1	1.84375	1.71423	5.70703	5.31013	16.3398	15.5195	-0.0390625	0.000482163	44.6875	44.6297	231.227	227.937	361.691	359.665	472.977	462.274
87.2	1.84375	1.71346	5.69922	5.30775	16.332	15.5125	-0.03125	0.000481882	44.6602	44.6055	231.086	227.818	361.449	359.466	472.688	462.016
87.3	1.83594	1.71269	5.69922	5.30538	16.3203	15.5055	-0.0390625	0.000481601	44.6289	44.5813	230.945	227.699	361.227	359.267	472.387	461.758
87.4	1.84375	1.71192	5.70703	5.30301	16.3203	15.4985	-0.03125	0.00048132	44.6094	44.5571	230.812	227.581	361.004	359.069	472.102	461.5
87.5	1.84375	1.71114	5.69141	5.30064	16.3086	15.4915	-0.03125	0.000481039	44.5859	44.533	230.66	227.462	360.77	358.87	471.785	461.242
87.6	1.85156	1.71037	5.69141	5.29827	16.2969	15.4845	-0.0312512	0.000480758	44.5547	44.5088	230.504	227.343	360.527	358.672	471.492	460.985
87.7	1.82422	1.7096	5.68359	5.2959	16.2813	15.4775	-0.0390625	0.000480478	44.5195	44.4847	230.355	227.225	360.27	358.474	471.176	460.728
87.8	1.83203	1.70883	5.6875	5.29353	16.2656	15.4705	-0.03125	0.000480197	44.5078	44.4606	230.219	227.107	360.055	358.276	470.871	460.47
87.9	1.84766	1.70806	5.68359	5.29116	16.2734	15.4636	-0.0273438	0.000479917	44.4805	44.4365	230.078	226.988	359.82	358.078	470.578	460.214
88	1.83594	1.70729	5.68359	5.2888	16.2578	15.4566	-0.0273438	0.000479637	44.4492	44.4124	229.934	226.87	359.598	357.88	470.285	459.957
88.1	1.83594	1.70652	5.68359	5.28643	16.2422	15.4496	-0.0234375	0.000479357	44.4219	44.3883	229.797	226.752	359.367	357.682	469.977	459.7
88.2	1.83594	1.70575	5.68359	5.28407	16.2383	15.4427	-0.0273438	0.000479078	44.3984	44.3643	229.656	226.633	359.141	357.485	469.676	459.444
88.3	1.83594	1.70498	5.67578	5.28171	16.2227	15.4357	-0.0273438	0.000478798	44.3633	44.3402	229.516	226.515	358.918	357.287	469.367	459.187
88.4	1.84766	1.70421	5.6875	5.27935	16.2305	15.4287	-0.015625	0.000478519	44.3516	44.3162	229.383	226.397	358.699	357.09	469.074	458.931
88.5	1.84766	1.70345	5.68359	5.27698	16.2148	15.4218	-0.015625	0.000478239	44.3125	44.2922	229.227	226.279	358.469	356.893	468.758	458.675
88.6	1.84766	1.70268	5.67578	5.27463	16.2031	15.4148	-0.015625	0.00047796	44.2852	44.2682	229.086	226.161	358.238	356.696	468.461	458.42
88.7	1.84766	1.70191	5.67578	5.27227	16.1875	15.4079	-0.015625	0.000477681	44.2656	44.2442	228.938	226.044	358	356.499	468.168	458.164
88.8	1.83984	1.70114	5.67578	5.26991	16.1836	15.4009	-0.015625	0.000477403	44.2461	44.2202	228.793	225.926	357.758	356.302	467.883	457.909
88.9	1.84766	1.70038	5.67578	5.26755	16.1836	15.394	-0.0078125	0.000477124	44.2266	44.1962	228.656	225.808	357.535	356.105	467.609	457.654
89	1.84766	1.69961	5.67578	5.2652	16.1719	15.387	-0.0078125	0.000476846	44.2031	44.1723	228.512	225.69	357.309	355.909	467.312	457.398
89.1	1.84766	1.69884	5.67188	5.26285	16.1523	15.3801	-0.0078125	0.000476567	44.1758	44.1483	228.355	225.573	357.078	355.712	467.008	457.144
89.2	1.83594	1.69808	5.66406	5.26049	16.1445	15.3732	-0.0078125	0.000476289	44.1523	44.1244	228.203	225.455	356.836	355.516	466.719	456.889
89.3	1.83203	1.69731	5.66797	5.25814	16.1445	15.3662	-0.00390625	0.000476011	44.125	44.1005	228.047	225.338	356.621	355.32	466.422	456.634
89.4	1.85156	1.69655	5.67578	5.25579	16.1445	15.3593	0.0078125	0.000475734	44.1055	44.0766	227.902	225.221	356.391	355.124	466.129	456.38
89.5	1.84375	1.69578	5.66797	5.25344	16.1289	15.3524	0.0117188	0.000475456	44.082	44.0527	227.754	225.103	356.164	354.928	465.84	456.126
89.6	1.82812	1.69502	5.65234	5.25109	16.1133	15.3455	0.00390625	0.000475179	44.0508	44.0288	227.605	224.986	355.918	354.732	465.551	455.872
89.7	1.83984	1.69425	5.65234	5.24874	16.1016	15.3385	0.00390625	0.000474901	44.0234	44.005	227.461	224.869	355.688	354.537	465.262	455.618
89.8	1.82812	1.69349	5.64453	5.2464	16.0938	15.3316	0.00390625	0.000474624	43.9922	43.9811	227.301	224.752	355.461	354.341	464.957	455.364
89.9	1.82812	1.69273	5.64062	5.24405	16.082	15.3247	0.00390625	0.000474347	43.9766	43.9573	227.152	224.635	355.238	354.146	464.668	455.111
90	1.82812	1.69196	5.63281	5.24171	16.0625	15.3178	0.00390625	0.000474071	43.9531	43.9335	226.992	224.518	354.996	353.95	464.383	454.857
90.1	1.82812	1.6912	5.63281	5.23936	16.0625	15.3109	-0.0078125	0.000473794	43.9258	43.9097	226.852	224.401	354.766	353.755	464.098	454.604
90.2	1.82812	1.69044	5.63281	5.23702	16.0508	15.304	-0.0078125	0.000473517	43.9023	43.8859	226.688	224.284	354.527	353.56	463.809	454.351
90.3	1.83594	1.68968	5.625	5.23468	16.0391	15.2971	-0.0078125	0.000473241	43.8711	43.8621	226.543	224.167	354.309	353.365	463.508	454.098
90.4	1.83594	1.68891	5.625	5.23234	16.0312	15.2902	-0.0078125	0.000472965	43.8438	43.8383	226.402	224.051	354.086	353.171	463.223	453.846
90.5	1.82813	1.68815	5.61719	5.23	16.0156	15.2833	-0.0078125	0.000472689	43.8164	43.8146	226.23	223.934	353.836	352.976	462.941	453.593
90.6	1.82812	1.68739	5.61328	5.22766	16.0117	15.2764	-0.0078125	0.000472413	43.793	43.7908	226.074	223.817	353.602	352.781	462.652	453.341
90.7	1.82812	1.68663	5.60547	5.22532	16	15.2695	-0.015625	0.000472137	43.7656	43.7671	225.906	223.701	353.391	352.587	462.367	453.089
90.8	1.83984	1.68587	5.60547	5.22299	15.9844	15.2626	-0.0117188	0.000471862	43.7539	43.7434	225.762	223.584	353.172	352.393	462.082	452.837
90.9	1.82813	1.68511	5.59766	5.22065	15.9844	15.2558	-0.0078125	0.000471587	43.7266	43.7197	225.609	223.468	352.945	352.199	461.793	452.585
91	1.83594	1.68435	5.60547	5.21832	15.9805	15.2489	-0.0195312	0.000471311	43.7109	43.696	225.477	223.352	352.719	352.005	461.516	452.333
91.1	1.83594	1.68359	5.60156	5.21599	15.9727	15.242	-0.015625	0.000471036	43.6836	43.6723	225.344	223.236	352.504	351.811	461.23	452.082
91.2	1.83594	1.68283	5.59375	5.21365	15.9687	15.2351	-0.0078125	0.000470762	43.6641	43.6487	225.203	223.119	352.277	351.617	460.961	451.83
91.3	1.8125	1.68207	5.58594	5.21132	15.9531	15.2283	-0.015625	0.000470487	43.6211	43.625	225.047	223.003	352.051	351.423	460.676	451.579
91.4	1.82031	1.68132	5.58594	5.20899	15.9414	15.2214	-0.015625	0.000470212	43.6055	43.6014	224.898	222.887	351.836	351.23	460.395	451.328
91.5	1.82031	1.68056	5.57812	5.20666	15.9336	15.2145	-0.015625	0.000469938	43.5781	43.5777	224.758	222.771	351.609	351.036	460.109	451.077
91.6	1.81641	1.6798	5.57031	5.20434	15.9062	15.2077	-0.0195324	0.000469664	43.5508	43.5541	224.617	222.655	351.398	350.843	459.816	450.827
91.7	1.79688	1.67904	5.55469	5.20201	15.8906	15.2008	-0.0390625	0.00046939	43.5156	43.5305	224.473	222.54	351.164	350.65	459.52	450.576
91.8	1.79688	1.67829	5.55469	5.19968	15.8906	15.194	-0.0390625	0.000469116	43.4922	43.5069	224.355	222.424	350.934	350.457	459.219	450.326
91.9	1.79688	1.67753	5.55469	5.19736	15.8789	15.1871	-0.0390625	0.000468842	43.4609	43.4834	224.215	222.308	350.707	350.264	458.945	450.076
92	1.79688	1.67677	5.55469	5.19504	15.8828	15.1803	-0.0390625	0.000468568	43.4336	43.4598	224.062	222.192	350.48	350.071	458.664	449.826
92.1	1.80859	1.67602	5.53906	5.19271	15.8711	15.1734	-0.046875	0.000468295	43.4141	43.4363	223.914	222.077	350.254	349.878	458.395	449.576
92.2	1.79688	1.67526	5.53125	5.19039	15.8594	15.1666	-0.046875	0.000468022	43.3945	43.4127	223.762	221.961	350.027	349.686	458.109	449.326
92.3	1.79688	1.67451	5.53125	5.18807	15.8516	15.1597	-0.046875	0.000467749	43.3633	43.3892	223.598	221.846	349.805	349.493	457.824	449.077
92.4	1.79688	1.67375	5.53125	5.18575	15.832	15.1529	-0.046875	0.000467476	43.3242	43.3657	223.453	221.731	349.57	349.301	457.539	448.828
92.5	1.79688	1.673	5.53125	5.18343	15.8281	15.1461	-0.046875	0.000467203	43.3047	43.3422	223.305	221.615	349.328	349.109	457.254	448.578
92.6	1.77734	1.67224	5.50391	5.18112	15.7891	15.1392	-0.0664062	0.00046693	43.2617	43.3187	223.145	221.5	349.086	348.917	456.957	448.329
92.7	1.77734	1.67149	5.50391	5.1788	15.7813	15.1324	-0.0664062	0.000466658	43.2344	43.2953	222.996	221.385	348.844	348.725	456.676	448.081
92.8	1.80078	1.67074	5.51562	5.17649	15.7812	15.1256	-0.0546875	0.000466385	43.2227	43.2718	222.875	221.27	348.633	348.533	456.41	447.832
92.9	1.77734	1.66998	5.50781	5.17417	15.7695	15.1188	-0.0585938	0.000466113	43.1914	43.2484	222.727	221.155	348.414	348.341	456.109	447.584
93	1.76953	1.66923	5.49219	5.17186	15.7383	15.112	-0.078125	0.000465841	43.1523	43.2249	222.566	221.04	348.168	348.15	455.809	447.335
93.1	1.76953	1.66848	5.49219	5.16955	15.7266	15.1052	-0.078125	0.00046557	43.1289	43.2015	222.422	220.925	347.953	347.958	455.52	447.087
93.2	1.77734	1.66773	5.49219	5.16723	15.7305	15.0983	-0.078125	0.000465298	43.1016	43.1781	222.277	220.81	347.727	347.767	455.238	446.839
93.3	1.76953	1.66697	5.48047	5.16492	15.7188	15.0915	-0.078125	0.000465026	43.0781	43.1547	222.141	220.695	347.516	347.576	454.953	446.591
93.4	1.75781	1.66622	5.48047	5.16262	15.7109	15.0847	-0.078125	0.000464755	43.0391	43.1313	222.012	220.58	347.27	347.384	454.676	446.344
93.5	1.75781	1.66547	5.49219	5.16031	15.6992	15.0779	-0.0898438	0.000464484	43.0312	43.108	221.867	220.466	347.047	347.193	454.391	446.096
93.6	1.75781	1.66472	5.47266	5.158	15.6914	15.0711	-0.0859375	0.000464213	43.0078	43.0846	221.727	220.351	346.836	347.003	454.133	445.849
93.7	1.75781	1.66397	5.47266	5.15569	15.6797	15.0643	-0.078125	0.000463942	42.9688	43.0613	221.586	220.237	346.617	346.812	453.863	445.602
93.8	1.75781	1.66322	5.46875	5.15339	15.668	15.0575	-0.0820312	0.000463671	42.9375	43.038	221.441	220.122	346.398	346.621	453.582	445.355
93.9	1.75781	1.66247	5.46094	5.15109	15.6602	15.0508	-0.0859375	0.000463401	42.9102	43.0146	221.285	220.008	346.18	346.431	453.305	445.108
94	1.75781	1.66172	5.46094	5.14878	15.6484	15.044	-0.078125	0.00046313	42.8867	42.9913	221.156	219.893	345.938	346.24	453.031	444.861
94.1	1.75391	1.66097	5.45312	5.14648	15.6406	15.0372	-0.0820312	0.00046286	42.8594	42.9681	221.016	219.779	345.715	346.05	452.758	444.615
94.2	1.74609	1.66022	5.45312	5.14418	15.6289	15.0304	-0.09375	0.00046259	42.832	42.9448	220.875	219.665	345.488	345.86	452.492	444.368
94.3	1.74609	1.65947	5.44531	5.14188	15.6211	15.0236	-0.0859375	0.00046232	42.8125	42.9215	220.734	219.551	345.289	345.67	452.215	444.122
94.4	1.74609	1.65873	5.44531	5.13958	15.6094	15.0169	-0.0898438	0.00046205	42.7812	42.8983	220.594	219.437	345.074	345.48	451.934	443.876
94.5	1.73438	1.65798	5.44531	5.13728	15.6016	15.0101	-0.0976562	0.000461781	42.7617	42.875	220.453	219.323	344.871	345.29	451.652	443.63
94.6	1.74609	1.65723	5.44141	5.13499	15.5898	15.0033	-0.0898438	0.000461511	42.7305	42.8518	220.324	219.209	344.656	345.101	451.379	443.385
94.7	1.74609	1.65648	5.43359	5.13269	15.582	14.9966	-0.0898438	0.000461242	42.7031	42.8286	220.18	219.095	344.43	344.911	451.094	443.139
94.8	1.73828	1.65574	5.42578	5.1304	15.5703	14.9898	-0.0976562	0.000460973	42.6758	42.8054	220.023	218.981	344.203	344.722	450.801	442.894
94.9	1.73828	1.65499	5.41406	5.1281	15.5508	14.983	-0.0976562	0.000460704	42.6523	42.7822	219.879	218.867	343.98	344.532	450.52	442.648
95	1.73438	1.65425	5.41406	5.12581	15.543	14.9763	-0.09375	0.000460435	42.625	42.759	219.746	218.754	343.773	344.343	450.254	442.403
95.1	1.72266	1.6535	5.41016	5.12352	15.5273	14.9695	-0.0937512	0.000460166	42.6016	42.7359	219.602	218.64	343.555	344.154	449.984	442.159
95.2	1.71484	1.65275	5.40234	5.12123	15.5234	14.9628	-0.109375	0.000459898	42.5742	42.7127	219.465	218.526	343.324	343.965	449.715	441.914
95.3	1.71484	1.65201	5.39844	5.11894	15.5117	14.956	-0.109375	0.000459629	42.5625	42.6896	219.32	218.413	343.098	343.776	449.441	441.669
95.4	1.71484	1.65126	5.39062	5.11665	15.5039	14.9493	-0.117188	0.000459361	42.5312	42.6665	219.176	218.3	342.883	343.588	449.16	441.425
95.5	1.71484	1.65052	5.39062	5.11436	15.5	14.9426	-0.105469	0.000459093	42.5078	42.6434	219.035	218.186	342.645	343.399	448.883	441.181
95.6	1.71484	1.64978	5.38281	5.11208	15.4844	14.9358	-0.105469	0.000458825	42.4727	42.6203	218.906	218.073	342.426	343.211	448.602	440.937
95.7	1.71484	1.64903	5.38281	5.10979	15.4688	14.9291	-0.105469	0.000458557	42.4531	42.5972	218.762	217.96	342.199	343.022	448.32	440.693
95.8	1.71484	1.64829	5.38281	5.10751	15.4531	14.9224	-0.105469	0.00045829	42.4414	42.5741	218.617	217.846	341.98	342.834	448.051	440.449
95.9	1.70312	1.64755	5.37891	5.10522	15.4453	14.9156	-0.109375	0.000458022	42.4141	42.5511	218.48	217.733	341.766	342.646	447.766	440.205
96	1.69531	1.6468	5.37109	5.10294	15.4297	14.9089	-0.117188	0.000457755	42.3789	42.528	218.328	217.62	341.539	342.458	447.484	439.962
96.1	1.69531	1.64606	5.35938	5.10066	15.418	14.9022	-0.117187	0.000457488	42.3594	42.505	218.184	217.507	341.316	342.27	447.199	439.719
96.2	1.71094	1.64532	5.35547	5.09838	15.4141	14.8955	-0.105469	0.000457221	42.3359	42.482	218.043	217.394	341.113	342.083	446.941	439.476
96.3	1.70312	1.64458	5.35937	5.0961	15.4062	14.8888	-0.109375	0.000456954	42.3242	42.459	217.902	217.282	340.895	341.895	446.656	439.233
96.4	1.69531	1.64384	5.35547	5.09382	15.3906	14.882	-0.105469	0.000456688	42.293	42.436	217.758	217.169	340.684	341.707	446.371	438.99
96.5	1.69531	1.64309	5.36328	5.09154	15.3906	14.8753	-0.0976562	0.000456421	42.2812	42.413	217.625	217.056	340.469	341.52	446.113	438.747
96.6	1.69531	1.64235	5.35938	5.08927	15.4023	14.8686	-0.0976562	0.000456155	42.2617	42.39	217.496	216.943	340.262	341.333	445.844	438.505
96.7	1.69531	1.64161	5.35156	5.08699	15.3789	14.8619	-0.0976562	0.000455889	42.2383	42.3671	217.355	216.831	340.07	341.146	445.57	438.262
96.8	1.70703	1.64087	5.36328	5.08472	15.3828	14.8552	-0.0859375	0.000455623	42.2148	42.3441	217.234	216.718	339.871	340.959	445.293	438.02
96.9	1.6875	1.64013	5.35156	5.08245	15.3633	14.8485	-0.0976562	0.000455357	42.1914	42.3212	217.07	216.606	339.648	340.772	445	437.778
97	1.69531	1.63939	5.35156	5.08017	15.3789	14.8418	-0.0898438	0.000455091	42.1719	42.2983	216.937	216.493	339.438	340.585	444.723	437.537
97.1	1.6875	1.63866	5.34375	5.0779	15.3633	14.8351	-0.0976562	0.000454825	42.1406	42.2754	216.816	216.381	339.219	340.398	444.441	437.295
97.2	1.6875	1.63792	5.34375	5.07563	15.3516	14.8285	-0.0976562	0.00045456	42.1211	42.2525	216.688	216.269	339	340.212	444.164	437.053
97.3	1.69141	1.63718	5.35156	5.07336	15.3398	14.8218	-0.0898438	0.000454295	42.1055	42.2296	216.555	216.157	338.797	340.025	443.891	436.812
97.4	1.68359	1.63644	5.33984	5.0711	15.3398	14.8151	-0.0898438	0.00045403	42.0781	42.2067	216.422	216.044	338.582	339.839	443.621	436.571
97.5	1.68359	1.6357	5.33984	5.06883	15.332	14.8084	-0.0898438	0.000453765	42.0586	42.1839	216.273	215.932	338.355	339.653	443.348	436.33
97.6	1.68359	1.63497	5.33203	5.06656	15.3164	14.8017	-0.0898432	0.0004535	42.0352	42.161	216.141	215.82	338.137	339.467	443.066	436.089
97.7	1.6875	1.63423	5.33594	5.0643	15.3047	14.7951	-0.0859375	0.000453235	42.0039	42.1382	215.996	215.708	337.914	339.281	442.781	435.848
97.8	1.69531	1.63349	5.34375	5.06203	15.3086	14.7884	-0.078125	0.000452971	41.9961	42.1154	215.852	215.596	337.688	339.095	442.52	435.608
97.9	1.69531	1.63276	5.33984	5.05977	15.3008	14.7817	-0.078125	0.000452707	41.9688	42.0926	215.707	215.485	337.48	338.909	442.262	435.367
98	1.6875	1.63202	5.33203	5.05751	15.2891	14.7751	-0.078125	0.000452442	41.9375	42.0698	215.566	215.373	337.258	338.723	441.992	435.127
98.1	1.69531	1.63128	5.32031	5.05525	15.2812	14.7684	-0.0898443	0.000452178	41.9062	42.047	215.422	215.261	337.039	338.538	441.723	434.887
98.2	1.68359	1.63055	5.32812	5.05299	15.2773	14.7617	-0.0898438	0.000451914	41.875	42.0242	215.273	215.149	336.82	338.352	441.453	434.647
98.3	1.67578	1.62981	5.32031	5.05073	15.2578	14.7551	-0.0898438	0.000451651	41.8398	42.0015	215.133	215.038	336.59	338.167	441.18	434.407
98.4	1.67969	1.62908	5.32422	5.04847	15.2539	14.7484	-0.0859375	0.000451387	41.8125	41.9787	214.992	214.926	336.391	337.982	440.906	434.168
98.5	1.68359	1.62834	5.33203	5.04621	15.2617	14.7418	-0.078125	0.000451124	41.7891	41.956	214.855	214.815	336.188	337.797	440.645	433.928
98.6	1.67578	1.62761	5.32031	5.04396	15.2656	14.7351	-0.078125	0.000450861	41.7617	41.9333	214.719	214.704	335.973	337.612	440.395	433.689
98.7	1.66406	1.62688	5.3125	5.0417	15.25	14.7285	-0.078125	0.000450597	41.7344	41.9106	214.594	214.592	335.77	337.427	440.137	433.45
98.8	1.66406	1.62614	5.3125	5.03945	15.2383	14.7219	-0.078125	0.000450335	41.7109	41.8879	214.453	214.481	335.559	337.243	439.871	433.211
98.9	1.66406	1.62541	5.3125	5.0372	15.2305	14.7152	-0.0664062	0.000450072	41.6797	41.8652	214.324	214.37	335.348	337.058	439.598	432.972
99	1.66406	1.62468	5.30078	5.03494	15.2188	14.7086	-0.0703125	0.000449809	41.6523	41.8425	214.188	214.259	335.129	336.874	439.344	432.734
99.1	1.65625	1.62394	5.29297	5.03269	15.2109	14.702	-0.0703125	0.000449547	41.6289	41.8199	214.066	214.148	334.922	336.689	439.066	432.495
99.2	1.65625	1.62321	5.29297	5.03044	15.2109	14.6953	-0.0703125	0.000449284	41.6016	41.7973	213.934	214.036	334.711	336.505	438.801	432.257
99.3	1.65625	1.62248	5.29297	5.0282	15.1992	14.6887	-0.0703125	0.000449022	41.5742	41.7746	213.793	213.926	334.508	336.321	438.531	432.019
99.4	1.65625	1.62175	5.29297	5.02595	15.1914	14.6821	-0.0703125	0.00044876	41.5547	41.752	213.668	213.815	334.289	336.137	438.266	431.781
99.5	1.65625	1.62102	5.29297	5.0237	15.1797	14.6755	-0.0703125	0.000448498	41.5195	41.7294	213.535	213.704	334.078	335.953	438.004	431.543
99.6	1.65234	1.62029	5.28906	5.02145	15.168	14.6689	-0.0742193	0.000448237	41.4883	41.7068	213.395	213.593	333.863	335.769	437.727	431.305
99.7	1.64844	1.61956	5.27734	5.01921	15.1484	14.6622	-0.078125	0.000447975	41.4609	41.6842	213.266	213.482	333.648	335.586	437.449	431.067
99.8	1.65234	1.61883	5.28125	5.01697	15.1445	14.6556	-0.0742188	0.000447714	41.4336	41.6617	213.121	213.372	333.434	335.402	437.199	430.83
99.9	1.64453	1.6181	5.27344	5.01472	15.1172	14.649	-0.0820312	0.000447452	41.3984	41.6391	212.984	213.261	333.23	335.219	436.914	430.593
100	1.63281	1.61737	5.27344	5.01248	15.1094	14.6424	-0.0820312	0.000447191	41.3789	41.6166	212.844	213.151	333.031	335.035	436.66	430.356
100.1	1.63281	1.61664	5.25781	5.01024	15.1016	14.6358	-0.0820324	0.00044693	41.3594	41.594	212.699	213.04	332.832	334.852	436.395	430.119
100.2	1.625	1.61591	5.24219	5.008	15.0898	14.6292	-0.0898438	0.00044667	41.3281	41.5715	212.555	212.93	332.629	334.669	436.133	429.882
100.3	1.61719	1.61518	5.24219	5.00576	15.082	14.6226	-0.0898438	0.000446409	41.3008	41.549	212.414	212.819	332.422	334.486	435.867	429.645
100.4	1.625	1.61445	5.24219	5.00352	15.082	14.616	-0.0898438	0.000446148	41.2773	41.5265	212.266	212.709	332.219	334.303	435.629	429.409
100.5	1.62891	1.61373	5.25391	5.00129	15.082	14.6095	-0.078125	0.000445888	41.2617	41.504	212.145	212.599	332.023	334.121	435.379	429.173
100.6	1.63672	1.613	5.25781	4.99905	15.082	14.6029	-0.0703137	0.000445628	41.25	41.4816	212.016	212.489	331.828	333.938	435.125	428.936
100.7	1.62891	1.61227	5.23438	4.99682	15.0625	14.5963	-0.0859375	0.000445368	41.2188	41.4591	211.887	212.379	331.613	333.755	434.852	428.7
100.8	1.62891	1.61155	5.23438	4.99458	15.0508	14.5897	-0.0820312	0.000445108	41.1836	41.4367	211.746	212.269	331.426	333.573	434.586	428.464
100.9	1.62891	1.61082	5.23438	4.99235	15.043	14.5831	-0.0859375	0.000444848	41.1641	41.4142	211.605	212.159	331.23	333.391	434.316	428.229
101	1.63672	1.61009	5.24219	4.99012	15.043	14.5766	-0.0820312	0.000444589	41.1523	41.3918	211.484	212.049	331.031	333.209	434.059	427.993
101.1	1.63672	1.60937	5.23438	4.98789	15.0273	14.57	-0.0898438	0.000444329	41.1289	41.3694	211.355	211.939	330.809	333.027	433.797	427.758
101.2	1.63672	1.60864	5.23828	4.98566	15.0195	14.5634	-0.0898438	0.00044407	41.1055	41.347	211.234	211.829	330.598	332.845	433.547	427.523
101.3	1.625	1.60792	5.23047	4.98343	15.0078	14.5569	-0.0859375	0.000443811	41.0938	41.3246	211.109	211.72	330.391	332.663	433.285	427.288
101.4	1.61719	1.60719	5.21484	4.9812	14.9844	14.5503	-0.0859375	0.000443552	41.0625	41.3023	210.98	211.61	330.172	332.481	433.016	427.053
101.5	1.625	1.60647	5.22266	4.97897	14.9883	14.5437	-0.078125	0.000443293	41.043	41.2799	210.867	211.5	329.98	332.3	432.75	426.818
101.6	1.625	1.60574	5.22266	4.97675	14.9727	14.5372	-0.0820312	0.000443034	41.0195	41.2576	210.727	211.391	329.781	332.118	432.48	426.583
101.7	1.625	1.60502	5.22266	4.97452	14.9727	14.5306	-0.0898438	0.000442776	40.9922	41.2352	210.586	211.281	329.578	331.937	432.215	426.349
101.8	1.625	1.6043	5.21875	4.9723	14.9609	14.5241	-0.0898438	0.000442517	40.9688	41.2129	210.449	211.172	329.367	331.756	431.957	426.114
101.9	1.625	1.60357	5.21094	4.97008	14.9492	14.5175	-0.0898438	0.000442259	40.9414	41.1906	210.328	211.063	329.156	331.574	431.695	425.88
102	1.625	1.60285	5.21094	4.96786	14.9414	14.511	-0.0898438	0.000442001	40.9219	41.1683	210.211	210.953	328.957	331.393	431.441	425.646
102.1	1.62891	1.60213	5.21875	4.96563	14.9375	14.5044	-0.0820312	0.000441743	40.9102	41.146	210.094	210.844	328.758	331.212	431.199	425.412
102.2	1.62109	1.6014	5.20312	4.96341	14.9297	14.4979	-0.0820312	0.000441485	40.8789	41.1238	209.973	210.735	328.547	331.032	430.934	425.179
102.3	1.61328	1.60068	5.21094	4.9612	14.9297	14.4914	-0.0820312	0.000441228	40.8516	41.1015	209.836	210.626	328.336	330.851	430.672	424.945
102.4	1.61328	1.59996	5.19922	4.95898	14.9141	14.4848	-0.0859375	0.00044097	40.8203	41.0793	209.703	210.517	328.121	330.67	430.406	424.712
102.5	1.61328	1.59924	5.19141	4.95676	14.9102	14.4783	-0.078125	0.000440713	40.793	41.057	209.574	210.408	327.922	330.49	430.141	424.479
102.6	1.61328	1.59852	5.19141	4.95455	14.9023	14.4718	-0.078125	0.000440456	40.7734	41.0348	209.445	210.299	327.727	330.31	429.875	424.245
102.7	1.61328	1.5978	5.19141	4.95233	14.8789	14.4653	-0.078125	0.000440199	40.7422	41.0126	209.316	210.19	327.516	330.129	429.625	424.013
102.8	1.60547	1.59708	5.19141	4.95012	14.8789	14.4587	-0.078125	0.000439942	40.7266	40.9904	209.195	210.081	327.309	329.949	429.375	423.78
102.9	1.60938	1.59636	5.19141	4.9479	14.8711	14.4522	-0.078125	0.000439685	40.6914	40.9682	209.074	209.973	327.102	329.769	429.125	423.547
103	1.61328	1.59564	5.19531	4.94569	14.8516	14.4457	-0.078125	0.000439429	40.668	40.9461	208.934	209.864	326.891	329.589	428.875	423.315
103.1	1.60547	1.59492	5.19141	4.94348	14.8477	14.4392	-0.0781256	0.000439172	40.6406	40.9239	208.793	209.755	326.687	329.41	428.617	423.082
103.2	1.60156	1.5942	5.17969	4.94127	14.8359	14.4327	-0.0820312	0.000438916	40.6055	40.9017	208.633	209.647	326.477	329.23	428.363	422.85
103.3	1.59766	1.59348	5.17188	4.93906	14.8164	14.4262	-0.0898438	0.00043866	40.5703	40.8796	208.484	209.538	326.281	329.05	428.082	422.618
103.4	1.60547	1.59276	5.17188	4.93685	14.8203	14.4197	-0.0898438	0.000438404	40.5508	40.8575	208.34	209.43	326.09	328.871	427.824	422.386
103.5	1.60547	1.59205	5.16797	4.93465	14.8086	14.4132	-0.0898438	0.000438148	40.5273	40.8354	208.195	209.322	325.891	328.692	427.59	422.155
103.6	1.60938	1.59133	5.16406	4.93244	14.8008	14.4067	-0.0859363	0.000437892	40.5039	40.8133	208.066	209.213	325.691	328.512	427.336	421.923
103.7	1.61719	1.59061	5.17188	4.93024	14.8008	14.4002	-0.078125	0.000437637	40.4922	40.7912	207.949	209.105	325.492	328.333	427.098	421.692
103.8	1.60156	1.58989	5.17188	4.92803	14.7891	14.3937	-0.078125	0.000437382	40.4688	40.7691	207.832	208.997	325.289	328.154	426.863	421.46
103.9	1.59375	1.58918	5.16406	4.92583	14.7812	14.3872	-0.0703125	0.000437126	40.4414	40.7471	207.688	208.889	325.082	327.975	426.598	421.229
104	1.59375	1.58846	5.16406	4.92363	14.7773	14.3807	-0.078125	0.000436871	40.418	40.725	207.559	208.781	324.883	327.797	426.348	420.998
104.1	1.59375	1.58774	5.16406	4.92143	14.7617	14.3742	-0.0664062	0.000436616	40.3906	40.703	207.422	208.673	324.68	327.618	426.086	420.767
104.2	1.59375	1.58703	5.16406	4.91923	14.7617	14.3678	-0.0664062	0.000436362	40.3672	40.6809	207.297	208.565	324.461	327.439	425.828	420.537
104.3	1.59375	1.58631	5.16406	4.91703	14.7578	14.3613	-0.0664062	0.000436107	40.3398	40.6589	207.156	208.457	324.262	327.261	425.578	420.306
104.4	1.60547	1.5856	5.17188	4.91483	14.7617	14.3548	-0.0546875	0.000435853	40.3242	40.6369	207.043	208.349	324.086	327.083	425.328	420.076
104.5	1.59766	1.58488	5.16406	4.91263	14.75	14.3484	-0.0546875	0.000435598	40.3008	40.6149	206.941	208.241	323.887	326.905	425.074	419.846
104.6	1.59766	1.58417	5.16406	4.91044	14.7344	14.3419	-0.0546875	0.000435344	40.2734	40.5929	206.809	208.134	323.695	326.726	424.812	419.615
104.7	1.59766	1.58345	5.16406	4.90824	14.7344	14.3354	-0.0546875	0.00043509	40.2539	40.571	206.68	208.026	323.492	326.548	424.539	419.386
104.8	1.59766	1.58274	5.14453	4.90605	14.7227	14.329	-0.0546875	0.000434836	40.2422	40.549	206.555	207.919	323.293	326.371	424.273	419.156
104.9	1.59766	1.58203	5.14453	4.90385	14.7148	14.3225	-0.0664062	0.000434582	40.2148	40.5271	206.43	207.811	323.102	326.193	424.008	418.926
105	1.59766	1.58131	5.14062	4.90166	14.7148	14.316	-0.0664062	0.000434329	40.1914	40.5052	206.316	207.704	322.895	326.015	423.758	418.697
105.1	1.59766	1.5806	5.13281	4.89947	14.7031	14.3096	-0.0664062	0.000434075	40.1758	40.4832	206.188	207.596	322.691	325.838	423.496	418.467
105.2	1.59766	1.57989	5.13281	4.89728	14.6914	14.3031	-0.0585938	0.000433822	40.1562	40.4613	206.047	207.489	322.484	325.66	423.242	418.238
105.3	1.59766	1.57918	5.13281	4.89509	14.6836	14.2967	-0.0664062	0.000433569	40.125	40.4394	205.914	207.382	322.289	325.483	422.977	418.009
105.4	1.59766	1.57846	5.14453	4.8929	14.6758	14.2903	-0.0664062	0.000433316	40.1016	40.4176	205.809	207.274	322.086	325.306	422.719	417.78
105.5	1.61719	1.57775	5.15234	4.89072	14.668	14.2838	-0.0585938	0.000433063	40.0898	40.3957	205.703	207.167	321.906	325.128	422.477	417.552
105.6	1.60547	1.57704	5.13281	4.88853	14.6602	14.2774	-0.0585938	0.00043281	40.0703	40.3738	205.574	207.06	321.703	324.951	422.219	417.323
105.7	1.60547	1.57633	5.14062	4.88634	14.6602	14.2709	-0.0585938	0.000432558	40.0469	40.352	205.426	206.953	321.496	324.775	421.98	417.094
105.8	1.60156	1.57562	5.12109	4.88416	14.6602	14.2645	-0.0585938	0.000432305	40.0195	40.3302	205.297	206.846	321.293	324.598	421.746	416.866
105.9	1.58594	1.57491	5.125	4.88198	14.6445	14.2581	-0.0664062	0.000432053	39.9922	40.3083	205.16	206.739	321.105	324.421	421.484	416.638
106	1.58594	1.5742	5.11328	4.87979	14.6211	14.2517	-0.0664062	0.000431801	39.9648	40.2865	205.02	206.632	320.895	324.245	421.238	416.41
106.1	1.58594	1.57349	5.12109	4.87761	14.6133	14.2452	-0.0664051	0.000431549	39.9414	40.2647	204.883	206.526	320.715	324.068	420.988	416.182
106.2	1.59766	1.57278	5.12109	4.87543	14.6172	14.2388	-0.0546875	0.000431297	39.9297	40.2429	204.758	206.419	320.531	323.892	420.746	415.955
106.3	1.60156	1.57207	5.10938	4.87325	14.6094	14.2324	-0.046875	0.000431046	39.9102	40.2212	204.652	206.312	320.344	323.716	420.496	415.727
106.4	1.59375	1.57136	5.12109	4.87108	14.5977	14.226	-0.046875	0.000430794	39.8867	40.1994	204.523	206.206	320.141	323.539	420.246	415.5
106.5	1.58594	1.57066	5.10156	4.8689	14.582	14.2196	-0.0546875	0.000430543	39.8516	40.1777	204.391	206.099	319.93	323.363	419.98	415.272
106.6	1.58594	1.56995	5.09375	4.86672	14.5742	14.2132	-0.0546875	0.000430291	39.832	40.1559	204.254	205.993	319.73	323.188	419.73	415.045
106.7	1.58984	1.56924	5.09375	4.86455	14.5703	14.2067	-0.0546875	0.00043004	39.8125	40.1342	204.129	205.886	319.516	323.012	419.469	414.818
106.8	1.60547	1.56853	5.10156	4.86237	14.5703	14.2003	-0.0429688	0.000429789	39.8008	40.1125	204.008	205.78	319.328	322.836	419.215	414.591
106.9	1.59375	1.56783	5.10156	4.8602	14.5703	14.1939	-0.0351562	0.000429539	39.7734	40.0908	203.875	205.673	319.109	322.661	418.957	414.365
107	1.58203	1.56712	5.09766	4.85802	14.5547	14.1876	-0.0390625	0.000429288	39.75	40.0691	203.73	205.567	318.898	322.485	418.703	414.138
107.1	1.56641	1.56641	5.08203	4.85585	14.5312	14.1812	-0.0664062	0.000429037	39.7109	40.0474	203.59	205.461	318.684	322.31	418.43	413.912
107.2	1.56641	1.56571	5.07031	4.85368	14.5234	14.1748	-0.0585938	0.000428787	39.6836	40.0258	203.477	205.355	318.484	322.134	418.188	413.686
107.3	1.57422	1.565	5.0625	4.85151	14.5195	14.1684	-0.0585938	0.000428537	39.6641	40.0041	203.34	205.249	318.285	321.959	417.938	413.46
107.4	1.57422	1.5643	5.0625	4.84934	14.5078	14.162	-0.0585938	0.000428287	39.6445	39.9825	203.227	205.143	318.094	321.784	417.68	413.234
107.5	1.56641	1.56359	5.0625	4.84718	14.5	14.1556	-0.0585938	0.000428037	39.625	39.9608	203.098	205.037	317.898	321.609	417.438	413.008
107.6	1.57422	1.56289	5.07031	4.84501	14.4922	14.1492	-0.0625	0.000427787	39.6172	39.9392	202.984	204.931	317.723	321.435	417.199	412.782
107.7	1.57422	1.56218	5.07031	4.84284	14.4883	14.1429	-0.0625	0.000427538	39.5898	39.9176	202.852	204.825	317.523	321.26	416.965	412.557
107.8	1.56641	1.56148	5.07031	4.84068	14.4805	14.1365	-0.0703125	0.000427288	39.5508	39.896	202.73	204.719	317.34	321.085	416.723	412.331
107.9	1.57422	1.56077	5.0625	4.83852	14.4805	14.1301	-0.0664062	0.000427039	39.5312	39.8744	202.625	204.614	317.156	320.911	416.473	412.106
108	1.56641	1.56007	5.05859	4.83635	14.4688	14.1237	-0.0625	0.00042679	39.5156	39.8529	202.496	204.508	316.973	320.736	416.215	411.881
108.1	1.55859	1.55937	5.05078	4.83419	14.4531	14.1174	-0.078125	0.00042654	39.4805	39.8313	202.375	204.402	316.773	320.562	415.98	411.656
108.2	1.55859	1.55866	5.05078	4.83203	14.4414	14.111	-0.0898438	0.000426292	39.4609	39.8098	202.25	204.297	316.586	320.388	415.73	411.431
108.3	1.57031	1.55796	5.0625	4.82987	14.4453	14.1047	-0.078125	0.000426043	39.4492	39.7882	202.137	204.191	316.418	320.214	415.492	411.207
108.4	1.57031	1.55726	5.05469	4.82771	14.4453	14.0983	-0.0859375	0.000425794	39.4219	39.7667	202.008	204.086	316.23	320.04	415.25	410.982
108.5	1.57031	1.55656	5.05469	4.82555	14.4219	14.0919	-0.0859375	0.000425546	39.3945	39.7452	201.867	203.981	316.023	319.866	414.988	410.758
108.6	1.57031	1.55585	5.05469	4.8234	14.4102	14.0856	-0.0859375	0.000425297	39.375	39.7237	201.738	203.875	315.836	319.692	414.738	410.534
108.7	1.57031	1.55515	5.03516	4.82124	14.4023	14.0792	-0.0859375	0.000425049	39.3477	39.7022	201.609	203.77	315.637	319.519	414.488	410.31
108.8	1.57031	1.55445	5.03516	4.81908	14.3906	14.0729	-0.0859375	0.000424801	39.3242	39.6807	201.492	203.665	315.434	319.345	414.238	410.086
108.9	1.57031	1.55375	5.03516	4.81693	14.3828	14.0666	-0.0976562	0.000424553	39.3125	39.6593	201.348	203.56	315.234	319.172	414	409.862
109	1.57031	1.55305	5.03516	4.81478	14.3828	14.0602	-0.0976562	0.000424306	39.293	39.6378	201.207	203.455	315.031	318.999	413.762	409.638
109.1	1.57812	1.55235	5.04297	4.81262	14.3789	14.0539	-0.0898438	0.000424058	39.2734	39.6164	201.082	203.35	314.84	318.825	413.531	409.415
109.2	1.57812	1.55165	5.03906	4.81047	14.3594	14.0475	-0.0898438	0.000423811	39.25	39.5949	200.957	203.245	314.652	318.652	413.289	409.192
109.3	1.57812	1.55095	5.03125	4.80832	14.3477	14.0412	-0.0898438	0.000423563	39.2227	39.5735	200.832	203.14	314.449	318.479	413.059	408.968
109.4	1.57812	1.55025	5.03125	4.80617	14.3398	14.0349	-0.0898438	0.000423316	39.2031	39.5521	200.703	203.035	314.262	318.306	412.812	408.745
109.5	1.57812	1.54955	5.01953	4.80402	14.3359	14.0286	-0.0898438	0.000423069	39.1836	39.5307	200.578	202.93	314.062	318.134	412.559	408.522
109.6	1.56641	1.54886	5.01953	4.80188	14.3203	14.0222	-0.0859381	0.000422822	39.1641	39.5093	200.457	202.826	313.875	317.961	412.324	408.3
109.7	1.57031	1.54816	5.00781	4.79973	14.3047	14.0159	-0.0820312	0.000422576	39.1406	39.488	200.324	202.721	313.688	317.788	412.074	408.077
109.8	1.54297	1.54746	5.00781	4.79759	14.2891	14.0096	-0.0898438	0.000422329	39.1133	39.4666	200.203	202.616	313.488	317.616	411.82	407.855
109.9	1.54297	1.54676	5.00781	4.79544	14.2812	14.0033	-0.0820312	0.000422082	39.0898	39.4453	200.066	202.512	313.312	317.444	411.574	407.632
110	1.54297	1.54606	4.99219	4.7933	14.2773	13.997	-0.0898438	0.000421836	39.0625	39.4239	199.953	202.407	313.121	317.271	411.332	407.41
110.1	1.55469	1.54537	4.99219	4.79115	14.2695	13.9907	-0.0898438	0.00042159	39.0391	39.4026	199.828	202.303	312.93	317.099	411.082	407.188
110.2	1.55469	1.54467	4.99219	4.78901	14.2578	13.9844	-0.0898438	0.000421344	39	39.3813	199.703	202.199	312.742	316.927	410.832	406.966
110.3	1.54297	1.54397	4.98828	4.78687	14.25	13.9781	-0.0859375	0.000421098	38.9805	39.36	199.574	202.094	312.539	316.755	410.57	406.744
110.4	1.54297	1.54328	4.98047	4.78473	14.25	13.9718	-0.0898438	0.000420852	38.9609	39.3387	199.449	201.99	312.352	316.584	410.316	406.523
110.5	1.53906	1.54258	4.97266	4.78259	14.2305	13.9655	-0.0976562	0.000420607	38.9414	39.3175	199.316	201.886	312.145	316.412	410.066	406.301
110.6	1.55469	1.54189	4.98047	4.78046	14.2266	13.9592	-0.0898449	0.000420361	38.9297	39.2962	199.187	201.782	311.945	316.24	409.848	406.08
110.7	1.54688	1.54119	4.97266	4.77832	14.2109	13.9529	-0.0976562	0.000420116	38.8984	39.2749	199.055	201.678	311.738	316.069	409.605	405.859
110.8	1.54688	1.5405	4.96484	4.77618	14.2031	13.9466	-0.0976562	0.000419871	38.875	39.2537	198.926	201.574	311.531	315.897	409.359	405.638
110.9	1.55859	1.5398	4.97656	4.77405	14.2109	13.9403	-0.0859375	0.000419626	38.8711	39.2325	198.812	201.47	311.359	315.726	409.133	405.417
111	1.54297	1.53911	4.96094	4.77191	14.1797	13.934	-0.0820312	0.000419381	38.8281	39.2112	198.684	201.366	311.16	315.555	408.883	405.196
111.1	1.53516	1.53842	4.95312	4.76978	14.168	13.9277	-0.101562	0.000419136	38.8008	39.19	198.543	201.262	310.949	315.384	408.617	404.975
111.2	1.53516	1.53772	4.94922	4.76765	14.1602	13.9215	-0.101562	0.000418892	38.7773	39.1689	198.418	201.158	310.766	315.213	408.379	404.755
111.3	1.53516	1.53703	4.94141	4.76552	14.1602	13.9152	-0.101562	0.000418647	38.75	39.1477	198.297	201.055	310.582	315.042	408.16	404.535
111.4	1.53516	1.53634	4.94141	4.76339	14.1484	13.9089	-0.0976562	0.000418403	38.7305	39.1265	198.188	200.951	310.387	314.871	407.93	404.315
111.5	1.53516	1.53564	4.9375	4.76126	14.1289	13.9027	-0.0898438	0.000418159	38.7109	39.1053	198.066	200.847	310.184	314.701	407.699	404.094
111.6	1.53516	1.53495	4.92969	4.75913	14.1172	13.8964	-0.0898443	0.000417915	38.7031	39.0842	197.949	200.744	310	314.53	407.461	403.875
111.7	1.53125	1.53426	4.92578	4.757	14.1133	13.8901	-0.09375	0.000417671	38.6797	39.0631	197.836	200.64	309.801	314.36	407.211	403.655
111.8	1.52344	1.53357	4.90625	4.75488	14.0977	13.8839	-0.101562	0.000417427	38.6562	39.0419	197.707	200.537	309.621	314.189	406.953	403.435
111.9	1.52344	1.53288	4.89844	4.75275	14.0938	13.8776	-0.101562	0.000417184	38.6289	39.0208	197.586	200.433	309.414	314.019	406.727	403.216
112	1.53516	1.53219	4.91016	4.75063	14.0898	13.8714	-0.0898438	0.00041694	38.6211	38.9997	197.48	200.33	309.254	313.849	406.504	402.996
112.1	1.53516	1.53149	4.91016	4.7485	14.0898	13.8651	-0.0898438	0.000416697	38.6016	38.9786	197.352	200.227	309.066	313.679	406.258	402.777
112.2	1.53125	1.5308	4.91016	4.74638	14.0898	13.8589	-0.0898438	0.000416454	38.582	38.9576	197.227	200.124	308.883	313.509	406.016	402.558
112.3	1.51172	1.53011	4.89453	4.74426	14.0664	13.8526	-0.101562	0.000416211	38.5469	38.9365	197.105	200.021	308.676	313.339	405.758	402.339
112.4	1.51172	1.52942	4.88672	4.74214	14.0586	13.8464	-0.101562	0.000415968	38.5195	38.9154	196.98	199.917	308.5	313.17	405.512	402.12
112.5	1.50391	1.52874	4.87891	4.74002	14.0391	13.8401	-0.109375	0.000415725	38.4922	38.8944	196.836	199.814	308.301	313	405.258	401.902
112.6	1.51172	1.52805	4.87891	4.7379	14.0391	13.8339	-0.101561	0.000415483	38.4805	38.8734	196.734	199.711	308.121	312.83	405.031	401.683
112.7	1.53516	1.52736	4.89062	4.73578	14.0469	13.8277	-0.0898438	0.00041524	38.4766	38.8523	196.637	199.609	307.953	312.661	404.797	401.465
112.8	1.53516	1.52667	4.90234	4.73367	14.0312	13.8214	-0.0898438	0.000414998	38.4492	38.8313	196.523	199.506	307.77	312.492	404.559	401.247
112.9	1.52734	1.52598	4.88281	4.73155	14.0195	13.8152	-0.0976562	0.000414756	38.4219	38.8103	196.391	199.403	307.566	312.323	404.316	401.028
113	1.52734	1.52529	4.88281	4.72943	14.0039	13.809	-0.0976562	0.000414514	38.3984	38.7894	196.266	199.3	307.395	312.154	404.082	400.811
113.1	1.52734	1.52461	4.88281	4.72732	14	13.8028	-0.0976551	0.000414272	38.375	38.7684	196.141	199.197	307.199	311.985	403.84	400.593
113.2	1.53516	1.52392	4.88672	4.72521	14	13.7965	-0.0898438	0.00041403	38.3672	38.7474	196.035	199.095	307.004	311.816	403.625	400.375
113.3	1.53516	1.52323	4.87891	4.72309	14	13.7903	-0.0898438	0.000413789	38.3398	38.7265	195.906	198.992	306.836	311.647	403.398	400.157
113.4	1.53516	1.52254	4.89062	4.72098	14	13.7841	-0.0898438	0.000413547	38.3203	38.7055	195.785	198.89	306.652	311.478	403.16	399.94
113.5	1.53516	1.52186	4.89062	4.71887	13.9883	13.7779	-0.0898438	0.000413306	38.2969	38.6846	195.676	198.787	306.453	311.31	402.922	399.723
113.6	1.52344	1.52117	4.87109	4.71676	13.9883	13.7717	-0.0820312	0.000413065	38.2695	38.6637	195.559	198.685	306.266	311.141	402.703	399.506
113.7	1.52344	1.52049	4.87109	4.71466	13.9883	13.7655	-0.0820312	0.000412824	38.25	38.6428	195.434	198.583	306.082	310.973	402.453	399.289
113.8	1.53516	1.5198	4.86719	4.71255	13.9766	13.7593	-0.0898438	0.000412583	38.2266	38.6219	195.293	198.48	305.891	310.805	402.195	399.072
113.9	1.53516	1.51912	4.85937	4.71044	13.9687	13.7531	-0.0898438	0.000412342	38.1992	38.601	195.145	198.378	305.715	310.637	401.965	398.855
114	1.51953	1.51843	4.85156	4.70834	13.957	13.7469	-0.0898438	0.000412101	38.1641	38.5801	195.02	198.276	305.523	310.469	401.711	398.639
114.1	1.52734	1.51775	4.86328	4.70623	13.9492	13.7407	-0.078125	0.000411861	38.1406	38.5593	194.895	198.174	305.332	310.301	401.48	398.422
114.2	1.52734	1.51706	4.86328	4.70413	13.9492	13.7345	-0.0898438	0.000411621	38.1133	38.5384	194.77	198.072	305.145	310.133	401.238	398.206
114.3	1.52734	1.51638	4.85156	4.70203	13.9375	13.7283	-0.078125	0.00041138	38.0898	38.5176	194.648	197.97	304.973	309.965	401.008	397.99
114.4	1.52734	1.5157	4.84375	4.69992	13.9297	13.7221	-0.0742188	0.00041114	38.0742	38.4968	194.535	197.868	304.785	309.797	400.77	397.774
114.5	1.53906	1.51501	4.85547	4.69782	13.9297	13.7159	-0.0546875	0.0004109	38.0625	38.476	194.418	197.766	304.629	309.63	400.551	397.558
114.6	1.53906	1.51433	4.85547	4.69572	13.9219	13.7097	-0.0546893	0.000410661	38.0234	38.4552	194.293	197.664	304.449	309.462	400.309	397.342
114.7	1.52734	1.51365	4.84375	4.69362	13.9102	13.7036	-0.0664062	0.000410421	37.9922	38.4344	194.164	197.562	304.266	309.295	400.051	397.127
114.8	1.51953	1.51296	4.86328	4.69153	13.9023	13.6974	-0.0546875	0.000410181	37.9961	38.4136	194.055	197.461	304.09	309.128	399.836	396.911
114.9	1.51953	1.51228	4.85547	4.68943	13.9141	13.6912	-0.046875	0.000409942	37.9727	38.3928	193.961	197.359	303.906	308.961	399.621	396.696
115	1.52734	1.5116	4.85547	4.68733	13.9023	13.6851	-0.0546875	0.000409703	37.9453	38.3721	193.852	197.257	303.715	308.794	399.387	396.481
115.1	1.51953	1.51092	4.85547	4.68524	13.8906	13.6789	-0.0546875	0.000409464	37.9141	38.3513	193.742	197.156	303.52	308.627	399.164	396.266
115.2	1.51953	1.51024	4.85156	4.68314	13.8828	13.6727	-0.0546875	0.000409225	37.8945	38.3306	193.633	197.054	303.352	308.46	398.922	396.051
115.3	1.50781	1.50956	4.84375	4.68105	13.8711	13.6666	-0.0507812	0.000408986	37.8867	38.3099	193.516	196.953	303.168	308.293	398.688	395.836
115.4	1.51562	1.50888	4.85937	4.67896	13.8711	13.6604	-0.0390625	0.000408747	37.875	38.2892	193.418	196.852	302.992	308.127	398.453	395.621
115.5	1.51953	1.5082	4.85156	4.67687	13.8633	13.6543	-0.0546875	0.000408509	37.8438	38.2685	193.305	196.75	302.797	307.96	398.223	395.407
115.6	1.52344	1.50752	4.84766	4.67478	13.8555	13.6481	-0.0507818	0.000408271	37.8203	38.2478	193.207	196.649	302.621	307.794	397.988	395.192
115.7	1.51953	1.50684	4.84375	4.67269	13.8438	13.6419	-0.0546875	0.000408032	37.7969	38.2271	193.09	196.548	302.438	307.628	397.762	394.978
115.8	1.52734	1.50616	4.85156	4.6706	13.8516	13.6358	-0.0585938	0.000407794	37.793	38.2064	192.988	196.447	302.266	307.461	397.539	394.764
115.9	1.52734	1.50548	4.85156	4.66851	13.8398	13.6297	-0.046875	0.000407556	37.7734	38.1858	192.875	196.346	302.098	307.295	397.297	394.55
116	1.52344	1.5048	4.84766	4.66642	13.8281	13.6235	-0.0625	0.000407318	37.7461	38.1651	192.746	196.244	301.922	307.129	397.066	394.336
116.1	1.51562	1.50412	4.84766	4.66434	13.8164	13.6174	-0.0703125	0.000407081	37.7109	38.1445	192.629	196.144	301.746	306.963	396.828	394.123
116.2	1.51562	1.50344	4.83984	4.66225	13.8086	13.6112	-0.0703125	0.000406843	37.6875	38.1239	192.508	196.043	301.562	306.798	396.586	393.909
116.3	1.50391	1.50277	4.83984	4.66017	13.8008	13.6051	-0.0703125	0.000406606	37.6602	38.1033	192.395	195.942	301.379	306.632	396.359	393.696
116.4	1.50391	1.50209	4.83984	4.65808	13.7969	13.599	-0.0703125	0.000406369	37.6406	38.0827	192.266	195.841	301.211	306.466	396.129	393.482
116.5	1.49219	1.50141	4.82422	4.656	13.793	13.5928	-0.078125	0.000406131	37.6211	38.0621	192.129	195.74	301.004	306.301	395.887	393.269
116.6	1.49609	1.50074	4.82422	4.65392	13.7734	13.5867	-0.0820312	0.000405894	37.6016	38.0415	191.988	195.639	300.832	306.136	395.641	393.056
116.7	1.49609	1.50006	4.82422	4.65184	13.7695	13.5806	-0.0898438	0.000405658	37.582	38.021	191.863	195.539	300.645	305.97	395.402	392.843
116.8	1.48047	1.49938	4.82031	4.64976	13.7578	13.5745	-0.09375	0.000405421	37.5586	38.0004	191.738	195.438	300.457	305.805	395.168	392.631
116.9	1.47656	1.49871	4.81641	4.64768	13.75	13.5684	-0.0976562	0.000405184	37.5352	37.9799	191.609	195.338	300.258	305.64	394.926	392.418
117	1.49609	1.49803	4.8125	4.64561	13.7422	13.5623	-0.0859375	0.000404948	37.5234	37.9594	191.492	195.237	300.082	305.475	394.711	392.205
117.1	1.48438	1.49736	4.8125	4.64353	13.7422	13.5561	-0.0898438	0.000404712	37.5039	37.9388	191.379	195.137	299.883	305.31	394.48	391.993
117.2	1.48438	1.49668	4.82031	4.64145	13.7422	13.55	-0.0898438	0.000404475	37.4844	37.9183	191.23	195.036	299.684	305.145	394.258	391.781
117.3	1.50781	1.49601	4.82812	4.63938	13.7422	13.5439	-0.078125	0.000404239	37.4766	37.8978	191.145	194.936	299.512	304.981	394.031	391.569
117.4	1.49609	1.49533	4.83594	4.63731	13.7305	13.5378	-0.078125	0.000404004	37.457	37.8774	191.031	194.836	299.324	304.816	393.801	391.357
117.5	1.49609	1.49466	4.83203	4.63523	13.7227	13.5317	-0.0859375	0.000403768	37.4375	37.8569	190.914	194.736	299.133	304.652	393.562	391.145
117.6	1.49609	1.49398	4.8125	4.63316	13.7227	13.5256	-0.0859375	0.000403532	37.4219	37.8364	190.797	194.636	298.945	304.487	393.344	390.933
117.7	1.49609	1.49331	4.8125	4.63109	13.7109	13.5195	-0.0859375	0.000403297	37.3945	37.816	190.703	194.535	298.754	304.323	393.125	390.722
117.8	1.50391	1.49264	4.82031	4.62902	13.7109	13.5134	-0.078125	0.000403061	37.3828	37.7955	190.59	194.435	298.57	304.159	392.918	390.511
117.9	1.49609	1.49197	4.82031	4.62695	13.7031	13.5074	-0.078125	0.000402826	37.3633	37.7751	190.469	194.335	298.375	303.995	392.688	390.299
118	1.49609	1.49129	4.82031	4.62488	13.6992	13.5013	-0.078125	0.000402591	37.3438	37.7547	190.34	194.236	298.219	303.831	392.461	390.088
118.1	1.48437	1.49062	4.81641	4.62282	13.6758	13.4952	-0.0820324	0.000402356	37.3164	37.7343	190.223	194.136	298.02	303.667	392.238	389.877
118.2	1.48438	1.48995	4.80859	4.62075	13.668	13.4891	-0.0898438	0.000402121	37.2852	37.7139	190.094	194.036	297.852	303.503	392.004	389.666
118.3	1.47656	1.48928	4.80078	4.61868	13.6562	13.483	-0.0859375	0.000401887	37.2734	37.6935	189.984	193.936	297.656	303.339	391.777	389.456
118.4	1.47656	1.48861	4.80078	4.61662	13.6445	13.4769	-0.0898438	0.000401652	37.25	37.6731	189.844	193.836	297.492	303.176	391.551	389.245
118.5	1.47656	1.48793	4.79688	4.61456	13.6289	13.4709	-0.078125	0.000401418	37.2227	37.6528	189.715	193.737	297.324	303.012	391.336	389.035
118.6	1.48438	1.48726	4.78906	4.61249	13.625	13.4648	-0.0820307	0.000401184	37.2109	37.6324	189.59	193.637	297.145	302.849	391.109	388.824
118.7	1.48828	1.48659	4.78516	4.61043	13.6211	13.4587	-0.0976562	0.00040095	37.1875	37.6121	189.477	193.538	296.977	302.686	390.895	388.614
118.8	1.49609	1.48592	4.79297	4.60837	13.6211	13.4527	-0.0898438	0.000400716	37.1719	37.5918	189.383	193.438	296.812	302.523	390.68	388.404
118.9	1.49609	1.48525	4.79297	4.60631	13.6172	13.4466	-0.0898438	0.000400482	37.1523	37.5715	189.262	193.339	296.613	302.36	390.441	388.194
119	1.49609	1.48458	4.80078	4.60425	13.6094	13.4406	-0.0898438	0.000400248	37.1328	37.5511	189.145	193.239	296.445	302.197	390.223	387.984
119.1	1.48828	1.48391	4.80078	4.60219	13.5977	13.4345	-0.0898438	0.000400014	37.1016	37.5309	189.051	193.14	296.277	302.034	389.996	387.775
119.2	1.48828	1.48325	4.79688	4.60014	13.5898	13.4284	-0.0898438	0.000399781	37.082	37.5106	188.934	193.041	296.105	301.871	389.762	387.565
119.3	1.47656	1.48258	4.78906	4.59808	13.5781	13.4224	-0.0859375	0.000399548	37.0625	37.4903	188.832	192.942	295.926	301.708	389.539	387.356
119.4	1.47266	1.48191	4.78516	4.59603	13.5664	13.4163	-0.0820312	0.000399315	37.0352	37.47	188.707	192.843	295.75	301.546	389.297	387.146
119.5	1.46875	1.48124	4.78125	4.59397	13.5586	13.4103	-0.0859375	0.000399082	37.0039	37.4498	188.586	192.743	295.562	301.383	389.082	386.937
119.6	1.47656	1.48057	4.77344	4.59192	13.5586	13.4043	-0.0781256	0.000398849	36.9922	37.4296	188.504	192.644	295.406	301.221	388.852	386.728
119.7	1.47266	1.47991	4.76953	4.58987	13.5391	13.3982	-0.0820312	0.000398616	36.9688	37.4093	188.395	192.545	295.219	301.059	388.633	386.519
119.8	1.46484	1.47924	4.76172	4.58781	13.5273	13.3922	-0.0898438	0.000398383	36.9375	37.3891	188.277	192.446	295.027	300.896	388.406	386.311
119.9	1.46094	1.47857	4.75781	4.58576	13.5195	13.3861	-0.0898438	0.000398151	36.9102	37.3689	188.168	192.348	294.867	300.734	388.172	386.102
120	1.44922	1.47791	4.75	4.58371	13.5195	13.3801	-0.0898438	0.000397919	36.8906	37.3487	188.059	192.249	294.711	300.572	387.949	385.894
120.1	1.45703	1.47724	4.75	4.58167	13.5117	13.3741	-0.0898438	0.000397686	36.8711	37.3285	187.949	192.15	294.523	300.41	387.719	385.685
120.2	1.45703	1.47657	4.75	4.57962	13.5117	13.3681	-0.0976562	0.000397454	36.8516	37.3084	187.824	192.051	294.355	300.249	387.488	385.477
120.3	1.45703	1.47591	4.74219	4.57757	13.5078	13.362	-0.0898438	0.000397222	36.8359	37.2882	187.699	191.953	294.176	300.087	387.262	385.269
120.4	1.45312	1.47524	4.74219	4.57552	13.5	13.356	-0.0898438	0.000396991	36.8086	37.2681	187.578	191.854	294.004	299.925	387.039	385.061
120.5	1.44531	1.47458	4.74219	4.57348	13.4883	13.35	-0.0898438	0.000396759	36.7891	37.2479	187.453	191.756	293.824	299.764	386.816	384.853
120.6	1.44922	1.47391	4.73828	4.57143	13.4805	13.344	-0.0820312	0.000396527	36.7695	37.2278	187.348	191.657	293.641	299.602	386.602	384.645
120.7	1.45703	1.47325	4.73047	4.56939	13.4766	13.338	-0.0898438	0.000396296	36.75	37.2077	187.223	191.559	293.457	299.441	386.375	384.438
120.8	1.45703	1.47258	4.71875	4.56735	13.4609	13.332	-0.0898438	0.000396065	36.7305	37.1876	187.098	191.46	293.289	299.28	386.141	384.231
120.9	1.45312	1.47192	4.71875	4.56531	13.457	13.326	-0.0898438	0.000395834	36.7109	37.1675	187	191.362	293.121	299.119	385.922	384.023
121	1.44531	1.47126	4.71875	4.56327	13.4492	13.32	-0.0898438	0.000395603	36.6992	37.1474	186.879	191.264	292.93	298.958	385.711	383.816
121.1	1.4375	1.47059	4.70312	4.56123	13.4297	13.314	-0.0976562	0.000395372	36.668	37.1273	186.758	191.165	292.73	298.797	385.48	383.609
121.2	1.4375	1.46993	4.69922	4.55919	13.4219	13.308	-0.0976562	0.000395141	36.6445	37.1073	186.641	191.067	292.566	298.636	385.266	383.402
121.3	1.4375	1.46927	4.68359	4.55715	13.4219	13.302	-0.0976562	0.000394911	36.6328	37.0872	186.535	190.969	292.387	298.476	385.062	383.195
121.4	1.4375	1.46861	4.68359	4.55511	13.4141	13.296	-0.09375	0.00039468	36.6094	37.0672	186.43	190.871	292.203	298.315	384.848	382.989
121.5	1.42578	1.46794	4.67188	4.55308	13.3984	13.29	-0.101562	0.00039445	36.5703	37.0472	186.297	190.773	292	298.154	384.602	382.782
121.6	1.42578	1.46728	4.67188	4.55104	13.3906	13.284	-0.109375	0.00039422	36.5508	37.0271	186.188	190.675	291.82	297.994	384.387	382.576
121.7	1.41406	1.46662	4.66406	4.54901	13.3789	13.278	-0.105469	0.00039399	36.5273	37.0071	186.09	190.577	291.652	297.834	384.16	382.37
121.8	1.41406	1.46596	4.66406	4.54698	13.3711	13.272	-0.0976562	0.00039376	36.5	36.9871	185.98	190.48	291.465	297.673	383.938	382.163
121.9	1.41406	1.4653	4.66016	4.54494	13.3594	13.266	-0.0976562	0.00039353	36.4727	36.9672	185.867	190.382	291.289	297.513	383.723	381.957
122	1.41406	1.46464	4.65234	4.54291	13.3516	13.2601	-0.109375	0.0003933	36.4531	36.9472	185.727	190.284	291.125	297.353	383.508	381.752
122.1	1.41406	1.46398	4.65234	4.54088	13.3398	13.2541	-0.109375	0.000393071	36.4336	36.9272	185.629	190.186	290.938	297.193	383.262	381.546
122.2	1.41406	1.46332	4.65234	4.53885	13.3359	13.2481	-0.109375	0.000392841	36.4141	36.9073	185.508	190.089	290.773	297.034	383.051	381.34
122.3	1.42578	1.46266	4.64844	4.53682	13.3398	13.2421	-0.0976562	0.000392612	36.4062	36.8873	185.41	189.991	290.629	296.874	382.828	381.135
122.4	1.42188	1.462	4.64453	4.5348	13.3281	13.2362	-0.0976562	0.000392383	36.3906	36.8674	185.285	189.894	290.457	296.714	382.598	380.929
122.5	1.43359	1.46134	4.65234	4.53277	13.3242	13.2302	-0.09375	0.000392154	36.3672	36.8475	185.168	189.796	290.293	296.555	382.367	380.724
122.6	1.44141	1.46068	4.65234	4.53074	13.3242	13.2243	-0.0859363	0.000391925	36.3555	36.8276	185.074	189.699	290.129	296.395	382.148	380.519
122.7	1.44922	1.46002	4.66016	4.52872	13.3203	13.2183	-0.078125	0.000391697	36.3477	36.8077	184.98	189.601	289.969	296.236	381.922	380.314
122.8	1.4375	1.45937	4.65234	4.52669	13.3125	13.2123	-0.078125	0.000391468	36.3359	36.7878	184.859	189.504	289.789	296.077	381.715	380.109
122.9	1.4375	1.45871	4.65234	4.52467	13.3203	13.2064	-0.0859375	0.00039124	36.3164	36.7679	184.738	189.407	289.625	295.917	381.492	379.905
123	1.43359	1.45805	4.65234	4.52265	13.3086	13.2004	-0.0859375	0.000391011	36.3047	36.7481	184.633	189.31	289.453	295.758	381.273	379.7
123.1	1.42578	1.45739	4.65234	4.52063	13.2891	13.1945	-0.0898449	0.000390783	36.2852	36.7282	184.527	189.213	289.27	295.599	381.074	379.496
123.2	1.41797	1.45674	4.64453	4.51861	13.2734	13.1886	-0.09375	0.000390555	36.2578	36.7084	184.402	189.116	289.105	295.441	380.855	379.291
123.3	1.41797	1.45608	4.64062	4.51659	13.2734	13.1826	-0.09375	0.000390327	36.2461	36.6885	184.289	189.019	288.926	295.282	380.629	379.087
123.4	1.42578	1.45542	4.64062	4.51457	13.2695	13.1767	-0.0859375	0.000390099	36.2227	36.6687	184.168	188.922	288.742	295.123	380.441	378.883
123.5	1.41406	1.45477	4.63281	4.51255	13.2539	13.1707	-0.09375	0.000389872	36.1953	36.6489	184.051	188.825	288.547	294.965	380.207	378.679
123.6	1.40625	1.45411	4.625	4.51053	13.2461	13.1648	-0.09375	0.000389644	36.1797	36.6291	183.941	188.728	288.363	294.806	379.996	378.475
123.7	1.40625	1.45346	4.625	4.50852	13.2422	13.1589	-0.09375	0.000389417	36.1641	36.6093	183.82	188.631	288.199	294.648	379.781	378.272
123.8	1.41797	1.4528	4.62891	4.5065	13.2422	13.1529	-0.0859375	0.00038919	36.1445	36.5896	183.719	188.534	288.031	294.489	379.562	378.068
123.9	1.42188	1.45215	4.62109	4.50449	13.2344	13.147	-0.0859375	0.000388963	36.1133	36.5698	183.609	188.437	287.875	294.331	379.34	377.865
124	1.41406	1.45149	4.62109	4.50247	13.2305	13.1411	-0.0859375	0.000388736	36.0938	36.55	183.492	188.341	287.691	294.173	379.109	377.661
124.1	1.41406	1.45084	4.62109	4.50046	13.2227	13.1352	-0.0859375	0.000388509	36.0742	36.5303	183.391	188.244	287.504	294.015	378.879	377.458
124.2	1.41406	1.45018	4.61328	4.49845	13.2188	13.1293	-0.0859375	0.000388282	36.0508	36.5106	183.27	188.148	287.336	293.857	378.652	377.255
124.3	1.40234	1.44953	4.61328	4.49644	13.2031	13.1233	-0.0976562	0.000388055	36.0312	36.4908	183.16	188.051	287.164	293.699	378.445	377.052
124.4	1.40234	1.44888	4.60938	4.49443	13.1992	13.1174	-0.0976562	0.000387829	36.0039	36.4711	183.039	187.955	286.988	293.542	378.219	376.849
124.5	1.39453	1.44822	4.60156	4.49242	13.1914	13.1115	-0.0976562	0.000387603	35.9844	36.4514	182.93	187.858	286.84	293.384	377.984	376.647
124.6	1.39453	1.44757	4.60156	4.49041	13.1797	13.1056	-0.0976562	0.000387377	35.9648	36.4317	182.82	187.762	286.676	293.227	377.77	376.444
124.7	1.39453	1.44692	4.60156	4.48841	13.1719	13.0997	-0.0898438	0.000387151	35.9531	36.4121	182.703	187.666	286.492	293.069	377.543	376.242
124.8	1.39063	1.44627	4.59766	4.4864	13.1602	13.0938	-0.09375	0.000386925	35.9297	36.3924	182.602	187.57	286.301	292.912	377.332	376.039
124.9	1.38281	1.44561	4.58203	4.48439	13.1484	13.0879	-0.101562	0.000386699	35.9023	36.3727	182.469	187.473	286.117	292.755	377.113	375.837
125	1.375	1.44496	4.57813	4.48239	13.1367	13.082	-0.109375	0.000386473	35.8828	36.3531	182.359	187.377	285.953	292.597	376.902	375.635
125.1	1.38672	1.44431	4.58203	4.48039	13.1328	13.0761	-0.0976562	0.000386248	35.8828	36.3335	182.258	187.281	285.797	292.44	376.695	375.433
125.2	1.38672	1.44366	4.58203	4.47838	13.1289	13.0702	-0.0976562	0.000386022	35.8633	36.3138	182.152	187.185	285.645	292.283	376.484	375.232
125.3	1.38672	1.44301	4.58203	4.47638	13.1133	13.0643	-0.0976562	0.000385797	35.8438	36.2942	182.059	187.089	285.465	292.127	376.262	375.03
125.4	1.38672	1.44236	4.58203	4.47438	13.1094	13.0585	-0.109375	0.000385572	35.8242	36.2746	181.953	186.993	285.293	291.97	376.043	374.828
125.5	1.38672	1.44171	4.57812	4.47238	13.1016	13.0526	-0.109375	0.000385347	35.8008	36.255	181.855	186.897	285.125	291.813	375.836	374.627
125.6	1.38672	1.44106	4.57031	4.47038	13.0898	13.0467	-0.109375	0.000385122	35.7695	36.2354	181.75	186.802	284.965	291.657	375.633	374.426
125.7	1.38281	1.44041	4.57031	4.46838	13.082	13.0408	-0.109375	0.000384897	35.75	36.2159	181.641	186.706	284.789	291.5	375.414	374.225
125.8	1.375	1.43976	4.57031	4.46639	13.082	13.0349	-0.109375	0.000384673	35.7305	36.1963	181.527	186.61	284.629	291.344	375.203	374.024
125.9	1.36328	1.43911	4.58203	4.46439	13.0781	13.0291	-0.109375	0.000384448	35.7109	36.1768	181.41	186.515	284.465	291.187	374.984	373.823
126	1.35156	1.43846	4.57031	4.4624	13.0508	13.0232	-0.121094	0.000384224	35.6797	36.1572	181.285	186.419	284.297	291.031	374.746	373.622
126.1	1.35156	1.43781	4.57031	4.4604	13.043	13.0173	-0.121094	0.000384	35.6602	36.1377	181.172	186.324	284.125	290.875	374.535	373.421
126.2	1.35156	1.43717	4.57031	4.45841	13.0391	13.0115	-0.121094	0.000383776	35.6406	36.1182	181.066	186.228	283.945	290.719	374.332	373.221
126.3	1.35156	1.43652	4.57031	4.45641	13.0312	13.0056	-0.132812	0.000383552	35.6172	36.0987	180.945	186.133	283.777	290.563	374.113	373.02
126.4	1.35156	1.43587	4.5625	4.45442	13.0273	12.9997	-0.132812	0.000383328	35.5898	36.0792	180.844	186.037	283.605	290.407	373.895	372.82
126.5	1.35156	1.43522	4.5625	4.45243	13.0117	12.9939	-0.132812	0.000383104	35.5703	36.0597	180.738	185.942	283.434	290.252	373.688	372.62
126.6	1.35156	1.43458	4.55859	4.45044	13.0078	12.988	-0.132812	0.000382881	35.5586	36.0402	180.617	185.847	283.258	290.096	373.465	372.42
126.7	1.35156	1.43393	4.55078	4.44845	13	12.9822	-0.136719	0.000382657	35.5391	36.0208	180.512	185.751	283.098	289.941	373.27	372.22
126.8	1.35156	1.43328	4.55078	4.44646	12.9922	12.9763	-0.125	0.000382434	35.5195	36.0013	180.41	185.656	282.934	289.785	373.074	372.02
126.9	1.35156	1.43264	4.55078	4.44448	12.9883	12.9705	-0.136719	0.000382211	35.5	35.9819	180.305	185.561	282.766	289.63	372.84	371.821
127	1.35156	1.43199	4.55078	4.44249	12.9805	12.9646	-0.128906	0.000381988	35.4766	35.9624	180.199	185.466	282.59	289.475	372.633	371.621
127.1	1.35156	1.43135	4.55078	4.44051	12.9688	12.9588	-0.128906	0.000381765	35.4492	35.943	180.102	185.371	282.434	289.319	372.426	371.422
127.2	1.35156	1.4307	4.54297	4.43852	12.9609	12.953	-0.128906	0.000381542	35.4375	35.9236	180.008	185.276	282.254	289.164	372.234	371.222
127.3	1.35156	1.43006	4.55078	4.43654	12.9531	12.9471	-0.128906	0.000381319	35.418	35.9042	179.887	185.181	282.102	289.009	372.012	371.023
127.4	1.35547	1.42941	4.55078	4.43455	12.9492	12.9413	-0.128906	0.000381097	35.3984	35.8848	179.777	185.086	281.941	288.854	371.805	370.824
127.5	1.35547	1.42877	4.54688	4.43257	12.9375	12.9355	-0.128906	0.000380875	35.3789	35.8654	179.668	184.992	281.777	288.7	371.602	370.625
127.6	1.35547	1.42812	4.53906	4.43059	12.9297	12.9296	-0.128906	0.000380652	35.3594	35.8461	179.559	184.897	281.605	288.545	371.395	370.427
127.7	1.35547	1.42748	4.53125	4.42861	12.9219	12.9238	-0.128906	0.00038043	35.3398	35.8267	179.453	184.802	281.449	288.39	371.18	370.228
127.8	1.35547	1.42684	4.53125	4.42663	12.9219	12.918	-0.128906	0.000380208	35.3203	35.8074	179.348	184.707	281.281	288.236	370.957	370.029
127.9	1.35547	1.42619	4.53125	4.42465	12.918	12.9122	-0.128906	0.000379986	35.3008	35.788	179.238	184.613	281.094	288.081	370.762	369.831
128	1.34375	1.42555	4.52344	4.42268	12.9023	12.9064	-0.136719	0.000379765	35.2695	35.7687	179.121	184.518	280.918	287.927	370.547	369.633
128.1	1.33594	1.42491	4.51562	4.4207	12.8945	12.9005	-0.136719	0.000379543	35.25	35.7494	179.016	184.424	280.766	287.773	370.344	369.435
128.2	1.33594	1.42426	4.51563	4.41872	12.8906	12.8947	-0.136719	0.000379321	35.2305	35.7301	178.91	184.329	280.598	287.619	370.133	369.237
128.3	1.34375	1.42362	4.52344	4.41675	12.8906	12.8889	-0.121094	0.0003791	35.2305	35.7108	178.82	184.235	280.438	287.465	369.934	369.039
128.4	1.34375	1.42298	4.52344	4.41477	12.8867	12.8831	-0.121094	0.000378879	35.1992	35.6915	178.715	184.141	280.285	287.311	369.723	368.841
128.5	1.33594	1.42234	4.52344	4.4128	12.8711	12.8773	-0.125	0.000378658	35.1719	35.6722	178.594	184.046	280.102	287.157	369.496	368.643
128.6	1.33203	1.4217	4.51562	4.41083	12.8672	12.8715	-0.125001	0.000378437	35.1562	35.653	178.496	183.952	279.937	287.003	369.281	368.446
128.7	1.32422	1.42106	4.5	4.40886	12.8594	12.8657	-0.128906	0.000378216	35.1211	35.6337	178.383	183.858	279.777	286.85	369.062	368.248
128.8	1.32812	1.42042	4.50391	4.40689	12.8516	12.8599	-0.125	0.000377995	35.1172	35.6145	178.293	183.764	279.621	286.696	368.855	368.051
128.9	1.32812	1.41978	4.51172	4.40492	12.8516	12.8541	-0.109375	0.000377775	35.0977	35.5953	178.18	183.67	279.461	286.542	368.656	367.854
129	1.33594	1.41914	4.50781	4.40295	12.8477	12.8483	-0.109375	0.000377554	35.0859	35.576	178.07	183.576	279.309	286.389	368.445	367.657
129.1	1.33594	1.4185	4.5	4.40098	12.8398	12.8425	-0.109376	0.000377334	35.0742	35.5568	177.961	183.482	279.156	286.236	368.234	367.46
129.2	1.33203	1.41786	4.49609	4.39901	12.8398	12.8368	-0.113281	0.000377114	35.0508	35.5376	177.848	183.388	278.973	286.083	368.023	367.263
129.3	1.33203	1.41722	4.48828	4.39705	12.8281	12.831	-0.121094	0.000376894	35.0195	35.5184	177.73	183.294	278.797	285.929	367.828	367.066
129.4	1.33203	1.41658	4.48828	4.39508	12.8203	12.8252	-0.121094	0.000376674	35	35.4993	177.621	183.2	278.625	285.776	367.621	366.87
129.5	1.33203	1.41594	4.48828	4.39312	12.8203	12.8194	-0.128906	0.000376454	34.9805	35.4801	177.5	183.107	278.449	285.623	367.43	366.673
129.6	1.33203	1.4153	4.48828	4.39115	12.8203	12.8136	-0.128906	0.000376234	34.9609	35.4609	177.395	183.013	278.293	285.471	367.234	366.477
129.7	1.33203	1.41467	4.48047	4.38919	12.8125	12.8079	-0.128906	0.000376015	34.9414	35.4418	177.289	182.919	278.125	285.318	367.027	366.281
129.8	1.33203	1.41403	4.48047	4.38723	12.8086	12.8021	-0.121094	0.000375795	34.9297	35.4227	177.191	182.826	277.941	285.165	366.828	366.085
129.9	1.33203	1.41339	4.48047	4.38527	12.8008	12.7963	-0.121094	0.000375576	34.9023	35.4035	177.086	182.732	277.777	285.013	366.629	365.889
130	1.33203	1.41275	4.48047	4.38331	12.793	12.7906	-0.128906	0.000375357	34.8828	35.3844	176.992	182.638	277.625	284.86	366.426	365.693
130.1	1.33203	1.41212	4.48047	4.38135	12.7969	12.7848	-0.121094	0.000375138	34.8672	35.3653	176.875	182.545	277.449	284.708	366.227	365.497
130.2	1.32422	1.41148	4.48047	4.37939	12.7891	12.7791	-0.121094	0.000374919	34.8398	35.3462	176.781	182.452	277.301	284.556	366.031	365.302
130.3	1.32422	1.41084	4.47266	4.37743	12.7773	12.7733	-0.128906	0.0003747	34.8125	35.3271	176.676	182.358	277.133	284.403	365.812	365.106
130.4	1.32422	1.41021	4.48438	4.37548	12.7695	12.7675	-0.128906	0.000374482	34.793	35.3081	176.574	182.265	276.973	284.251	365.598	364.911
130.5	1.31641	1.40957	4.48047	4.37352	12.7539	12.7618	-0.121094	0.000374263	34.7734	35.289	176.473	182.172	276.812	284.099	365.398	364.715
130.6	1.32422	1.40894	4.48047	4.37157	12.7695	12.756	-0.101564	0.000374045	34.7617	35.27	176.387	182.079	276.656	283.947	365.203	364.52
130.7	1.31641	1.4083	4.47266	4.36961	12.7578	12.7503	-0.109375	0.000373826	34.7422	35.2509	176.273	181.985	276.48	283.795	364.973	364.325
130.8	1.32422	1.40767	4.48047	4.36766	12.7578	12.7446	-0.101562	0.000373608	34.7305	35.2319	176.18	181.892	276.34	283.644	364.773	364.13
130.9	1.32422	1.40703	4.47266	4.36571	12.75	12.7388	-0.109375	0.00037339	34.7109	35.2129	176.062	181.799	276.199	283.492	364.555	363.936
131	1.31641	1.4064	4.46484	4.36376	12.75	12.7331	-0.117188	0.000373172	34.6836	35.1939	175.953	181.706	276.035	283.34	364.336	363.741
131.1	1.31641	1.40576	4.46484	4.36181	12.7422	12.7273	-0.117188	0.000372955	34.6641	35.1749	175.855	181.613	275.891	283.189	364.125	363.547
131.2	1.31641	1.40513	4.46484	4.35986	12.7305	12.7216	-0.109375	0.000372737	34.6523	35.1559	175.75	181.52	275.73	283.038	363.918	363.352
131.3	1.31641	1.4045	4.46484	4.35791	12.7227	12.7159	-0.109375	0.00037252	34.6367	35.1369	175.645	181.428	275.566	282.886	363.707	363.158
131.4	1.31641	1.40386	4.44922	4.35596	12.7227	12.7101	-0.109375	0.000372302	34.625	35.1179	175.551	181.335	275.414	282.735	363.508	362.964
131.5	1.30078	1.40323	4.43359	4.35401	12.7031	12.7044	-0.117188	0.000372085	34.5977	35.099	175.434	181.242	275.242	282.584	363.297	362.77
131.6	1.30078	1.4026	4.44531	4.35207	12.6953	12.6987	-0.117188	0.000371868	34.5859	35.08	175.336	181.149	275.074	282.433	363.074	362.576
131.7	1.30078	1.40197	4.44531	4.35012	12.6914	12.693	-0.117188	0.000371651	34.5664	35.0611	175.227	181.057	274.926	282.282	362.871	362.382
131.8	1.30078	1.40133	4.44531	4.34818	12.6836	12.6873	-0.117188	0.000371434	34.5469	35.0422	175.121	180.964	274.77	282.131	362.68	362.188
131.9	1.30078	1.4007	4.4375	4.34624	12.6836	12.6815	-0.117188	0.000371217	34.5273	35.0232	175.027	180.872	274.59	281.981	362.48	361.995
132	1.29688	1.40007	4.44531	4.34429	12.6836	12.6758	-0.109375	0.000371001	34.5117	35.0043	174.934	180.779	274.418	281.83	362.297	361.801
132.1	1.28906	1.39944	4.4375	4.34235	12.6758	12.6701	-0.113282	0.000370784	34.4922	34.9854	174.816	180.687	274.246	281.679	362.102	361.608
132.2	1.27344	1.39881	4.42188	4.34041	12.6602	12.6644	-0.128906	0.000370568	34.4727	34.9665	174.684	180.594	274.078	281.529	361.887	361.415
132.3	1.27344	1.39818	4.42188	4.33847	12.6602	12.6587	-0.128906	0.000370351	34.4531	34.9477	174.574	180.502	273.926	281.378	361.688	361.222
132.4	1.28516	1.39755	4.42188	4.33653	12.6602	12.653	-0.117188	0.000370135	34.4453	34.9288	174.48	180.41	273.77	281.228	361.508	361.029
132.5	1.28516	1.39692	4.43359	4.33459	12.6523	12.6473	-0.117188	0.000369919	34.4258	34.91	174.363	180.318	273.613	281.078	361.305	360.836
132.6	1.26563	1.39629	4.42188	4.33266	12.6406	12.6416	-0.128904	0.000369703	34.4023	34.8911	174.266	180.225	273.457	280.928	361.086	360.643
132.7	1.27734	1.39566	4.42188	4.33072	12.6406	12.6359	-0.117188	0.000369488	34.3945	34.8723	174.16	180.133	273.316	280.778	360.887	360.451
132.8	1.28516	1.39503	4.42188	4.32878	12.6328	12.6302	-0.117188	0.000369272	34.375	34.8535	174.039	180.041	273.141	280.628	360.699	360.258
132.9	1.27734	1.3944	4.42188	4.32685	12.6328	12.6245	-0.117188	0.000369057	34.3633	34.8346	173.934	179.949	272.98	280.478	360.496	360.066
133	1.27734	1.39377	4.42188	4.32492	12.6211	12.6188	-0.117188	0.000368841	34.3438	34.8158	173.84	179.857	272.848	280.328	360.285	359.874
133.1	1.26953	1.39315	4.42187	4.32298	12.6133	12.6132	-0.117188	0.000368626	34.3125	34.797	173.734	179.765	272.703	280.179	360.078	359.682
133.2	1.27344	1.39252	4.41016	4.32105	12.6055	12.6075	-0.121094	0.000368411	34.3086	34.7783	173.629	179.673	272.539	280.029	359.875	359.49
133.3	1.26563	1.39189	4.40234	4.31912	12.5898	12.6018	-0.128906	0.000368196	34.2695	34.7595	173.527	179.582	272.367	279.88	359.676	359.298
133.4	1.26562	1.39126	4.39844	4.31719	12.5703	12.5961	-0.128906	0.000367981	34.25	34.7407	173.441	179.49	272.195	279.73	359.457	359.106
133.5	1.26562	1.39064	4.39062	4.31526	12.5664	12.5905	-0.128906	0.000367766	34.2305	34.722	173.344	179.398	272.031	279.581	359.266	358.914
133.6	1.26562	1.39001	4.39062	4.31333	12.5586	12.5848	-0.128906	0.000367552	34.2109	34.7032	173.238	179.306	271.867	279.432	359.059	358.723
133.7	1.25391	1.38938	4.39062	4.3114	12.5586	12.5791	-0.121094	0.000367337	34.1992	34.6845	173.133	179.215	271.699	279.283	358.855	358.531
133.8	1.25391	1.38876	4.38281	4.30948	12.5508	12.5735	-0.121094	0.000367123	34.1836	34.6658	173.043	179.123	271.551	279.133	358.656	358.34
133.9	1.25391	1.38813	4.37891	4.30755	12.5586	12.5678	-0.121094	0.000366909	34.1641	34.6471	172.941	179.032	271.395	278.985	358.453	358.149
134	1.25781	1.3875	4.375	4.30563	12.5547	12.5621	-0.117188	0.000366695	34.1523	34.6284	172.832	178.94	271.234	278.836	358.273	357.958
134.1	1.27344	1.38688	4.39062	4.3037	12.5703	12.5565	-0.0976568	0.000366481	34.1406	34.6097	172.738	178.849	271.09	278.687	358.086	357.767
134.2	1.26953	1.38625	4.39453	4.30178	12.5547	12.5508	-0.0976562	0.000366267	34.1172	34.591	172.637	178.757	270.926	278.538	357.887	357.576
134.3	1.26172	1.38563	4.37891	4.29986	12.5391	12.5452	-0.109375	0.000366053	34.0898	34.5723	172.527	178.666	270.77	278.39	357.668	357.385
134.4	1.26172	1.385	4.37891	4.29793	12.5352	12.5395	-0.105469	0.00036584	34.0703	34.5537	172.438	178.575	270.609	278.241	357.465	357.195
134.5	1.26172	1.38438	4.36719	4.29601	12.5273	12.5339	-0.121094	0.000365626	34.0586	34.535	172.309	178.484	270.457	278.093	357.262	357.004
134.6	1.26562	1.38376	4.36328	4.29409	12.5312	12.5282	-0.109375	0.000365413	34.043	34.5164	172.215	178.393	270.297	277.944	357.062	356.814
134.7	1.26562	1.38313	4.36328	4.29217	12.5195	12.5226	-0.109375	0.000365199	34.0234	34.4978	172.129	178.301	270.137	277.796	356.844	356.624
134.8	1.26562	1.38251	4.36328	4.29026	12.5	12.5169	-0.109375	0.000364986	34.0039	34.4791	172.02	178.21	269.988	277.648	356.637	356.434
134.9	1.26953	1.38189	4.35938	4.28834	12.5078	12.5113	-0.105469	0.000364773	33.9883	34.4605	171.918	178.119	269.824	277.5	356.449	356.244
135	1.26172	1.38126	4.35156	4.28642	12.4961	12.5057	-0.113281	0.000364561	33.9609	34.4419	171.809	178.028	269.66	277.352	356.23	356.054
135.1	1.25391	1.38064	4.35156	4.28451	12.4883	12.5	-0.113281	0.000364348	33.9297	34.4234	171.711	177.937	269.523	277.204	356.016	355.864
135.2	1.25391	1.38002	4.35156	4.28259	12.4766	12.4944	-0.113281	0.000364135	33.9102	34.4048	171.621	177.847	269.359	277.056	355.812	355.674
135.3	1.25391	1.3794	4.34766	4.28068	12.4688	12.4888	-0.121094	0.000363923	33.8867	34.3862	171.516	177.756	269.215	276.909	355.605	355.485
135.4	1.25391	1.37877	4.33984	4.27876	12.4688	12.4831	-0.113281	0.00036371	33.8672	34.3677	171.41	177.665	269.055	276.761	355.414	355.295
135.5	1.25391	1.37815	4.33984	4.27685	12.457	12.4775	-0.113281	0.000363498	33.8477	34.3491	171.32	177.574	268.891	276.613	355.227	355.106
135.6	1.24219	1.37753	4.33984	4.27494	12.4492	12.4719	-0.113281	0.000363286	33.8281	34.3306	171.215	177.484	268.727	276.466	355.023	354.917
135.7	1.24219	1.37691	4.33203	4.27303	12.4453	12.4663	-0.121094	0.000363074	33.8086	34.312	171.109	177.393	268.578	276.319	354.824	354.728
135.8	1.24219	1.37629	4.33203	4.27112	12.4375	12.4607	-0.113281	0.000362862	33.7891	34.2935	171.012	177.302	268.438	276.171	354.637	354.539
135.9	1.23438	1.37567	4.32031	4.26921	12.4297	12.4551	-0.128906	0.00036265	33.7695	34.275	170.902	177.212	268.277	276.024	354.426	354.35
136	1.24609	1.37505	4.32031	4.2673	12.4297	12.4494	-0.121094	0.000362439	33.7578	34.2565	170.809	177.121	268.105	275.877	354.23	354.161
136.1	1.24609	1.37443	4.3125	4.2654	12.4219	12.4438	-0.128906	0.000362227	33.7305	34.238	170.695	177.031	267.945	275.73	354.016	353.973
136.2	1.24219	1.37381	4.3125	4.26349	12.418	12.4382	-0.128906	0.000362016	33.707	34.2196	170.586	176.941	267.773	275.583	353.816	353.784
136.3	1.23438	1.37319	4.3125	4.26158	12.4102	12.4326	-0.128906	0.000361805	33.6797	34.2011	170.48	176.85	267.629	275.436	353.617	353.596
136.4	1.25	1.37257	4.32422	4.25968	12.4141	12.427	-0.117188	0.000361594	33.6836	34.1826	170.395	176.76	267.48	275.29	353.426	353.408
136.5	1.25391	1.37195	4.32422	4.25778	12.4141	12.4214	-0.117188	0.000361383	33.6641	34.1642	170.289	176.67	267.332	275.143	353.215	353.219
136.6	1.24609	1.37133	4.31641	4.25587	12.4102	12.4158	-0.117188	0.000361172	33.6445	34.1458	170.184	176.58	267.176	274.996	353.008	353.031
136.7	1.25	1.37072	4.32422	4.25397	12.4023	12.4102	-0.117188	0.000360961	33.625	34.1273	170.09	176.489	267.031	274.85	352.812	352.844
136.8	1.25781	1.3701	4.31641	4.25207	12.4023	12.4047	-0.117188	0.00036075	33.6055	34.1089	169.969	176.399	266.871	274.703	352.605	352.656
136.9	1.25391	1.36948	4.3125	4.25017	12.3906	12.3991	-0.117188	0.00036054	33.582	34.0905	169.859	176.309	266.711	274.557	352.418	352.468
137	1.25	1.36886	4.30469	4.24827	12.3711	12.3935	-0.117188	0.000360329	33.5508	34.0721	169.746	176.219	266.551	274.411	352.219	352.28
137.1	1.25781	1.36825	4.30469	4.24637	12.3711	12.3879	-0.128904	0.000360119	33.543	34.0537	169.645	176.129	266.402	274.265	352.02	352.093
137.2	1.26953	1.36763	4.31641	4.24447	12.3711	12.3823	-0.117188	0.000359909	33.5352	34.0354	169.555	176.04	266.262	274.119	351.844	351.906
137.3	1.26953	1.36701	4.31641	4.24258	12.3633	12.3767	-0.117188	0.000359699	33.5156	34.017	169.465	175.95	266.109	273.973	351.637	351.718
137.4	1.26953	1.3664	4.31641	4.24068	12.3594	12.3712	-0.117188	0.000359489	33.4844	33.9986	169.367	175.86	265.941	273.827	351.449	351.531
137.5	1.26953	1.36578	4.3125	4.23878	12.3516	12.3656	-0.125	0.000359279	33.4648	33.9803	169.262	175.77	265.777	273.681	351.258	351.344
137.6	1.26953	1.36517	4.29297	4.23689	12.3516	12.36	-0.125	0.00035907	33.4453	33.962	169.156	175.681	265.613	273.535	351.059	351.157
137.7	1.26172	1.36455	4.29297	4.235	12.3438	12.3545	-0.125	0.00035886	33.4258	33.9436	169.063	175.591	265.453	273.39	350.863	350.971
137.8	1.27734	1.36394	4.30078	4.2331	12.3477	12.3489	-0.117188	0.000358651	33.4102	33.9253	168.965	175.501	265.312	273.244	350.688	350.784
137.9	1.26953	1.36332	4.29297	4.23121	12.3398	12.3433	-0.117188	0.000358441	33.3906	33.907	168.875	175.412	265.16	273.099	350.488	350.598
138	1.26953	1.36271	4.29297	4.22932	12.3398	12.3378	-0.117188	0.000358232	33.3828	33.8887	168.77	175.322	265.008	272.953	350.289	350.411
138.1	1.26953	1.36209	4.29297	4.22743	12.3281	12.3322	-0.117188	0.000358023	33.3516	33.8704	168.668	175.233	264.832	272.808	350.105	350.225
138.2	1.26953	1.36148	4.29297	4.22554	12.3203	12.3267	-0.117188	0.000357814	33.3398	33.8522	168.586	175.144	264.672	272.663	349.906	350.039
138.3	1.26172	1.36086	4.28125	4.22365	12.3047	12.3211	-0.121094	0.000357606	33.3125	33.8339	168.473	175.054	264.496	272.518	349.707	349.853
138.4	1.26953	1.36025	4.27344	4.22177	12.3008	12.3156	-0.113281	0.000357397	33.293	33.8157	168.367	174.965	264.344	272.373	349.516	349.667
138.5	1.26953	1.35964	4.27344	4.21988	12.2891	12.31	-0.125	0.000357188	33.2734	33.7974	168.266	174.876	264.195	272.228	349.309	349.481
138.6	1.26953	1.35903	4.27344	4.21799	12.2812	12.3045	-0.113281	0.00035698	33.2539	33.7792	168.172	174.786	264.059	272.083	349.109	349.295
138.7	1.26953	1.35841	4.27344	4.21611	12.2656	12.2989	-0.117188	0.000356772	33.2422	33.7609	168.082	174.697	263.918	271.938	348.91	349.109
138.8	1.26953	1.3578	4.26562	4.21422	12.2617	12.2934	-0.125	0.000356563	33.2227	33.7427	167.973	174.608	263.773	271.794	348.707	348.924
138.9	1.26953	1.35719	4.26562	4.21234	12.2539	12.2879	-0.117188	0.000356355	33.2148	33.7245	167.867	174.519	263.617	271.649	348.508	348.738
139	1.27734	1.35658	4.27344	4.21046	12.2539	12.2823	-0.109375	0.000356147	33.2031	33.7063	167.773	174.43	263.484	271.505	348.34	348.553
139.1	1.26953	1.35597	4.26172	4.20858	12.2422	12.2768	-0.117188	0.00035594	33.1758	33.6882	167.68	174.341	263.336	271.36	348.129	348.368
139.2	1.26953	1.35535	4.25391	4.20669	12.2344	12.2713	-0.117188	0.000355732	33.1641	33.67	167.594	174.252	263.191	271.216	347.93	348.183
139.3	1.26953	1.35474	4.25391	4.20482	12.2422	12.2657	-0.117188	0.000355524	33.1328	33.6518	167.488	174.163	263.031	271.072	347.734	347.998
139.4	1.26953	1.35413	4.25391	4.20294	12.2305	12.2602	-0.117188	0.000355317	33.1133	33.6337	167.383	174.075	262.887	270.928	347.551	347.813
139.5	1.27734	1.35352	4.25391	4.20106	12.2305	12.2547	-0.109375	0.000355109	33.1133	33.6155	167.285	173.986	262.75	270.784	347.359	347.628
139.6	1.27734	1.35291	4.25391	4.19918	12.2305	12.2492	-0.117188	0.000354902	33.0938	33.5974	167.195	173.897	262.59	270.64	347.172	347.444
139.7	1.27734	1.3523	4.24609	4.1973	12.2188	12.2437	-0.117188	0.000354695	33.0742	33.5793	167.105	173.809	262.445	270.496	346.988	347.259
139.8	1.27734	1.35169	4.24609	4.19543	12.2109	12.2381	-0.113281	0.000354488	33.0547	33.5611	167.004	173.72	262.301	270.352	346.801	347.075
139.9	1.27734	1.35108	4.24609	4.19355	12.207	12.2326	-0.105469	0.000354281	33.043	33.543	166.906	173.631	262.141	270.208	346.617	346.891
140	1.27734	1.35047	4.24219	4.19168	12.1992	12.2271	-0.105469	0.000354075	33.0234	33.5249	166.805	173.543	261.977	270.065	346.418	346.706
140.1	1.27734	1.34987	4.24219	4.18981	12.1914	12.2216	-0.105469	0.000353868	33.0039	33.5069	166.703	173.454	261.809	269.921	346.227	346.522
140.2	1.27734	1.34926	4.23438	4.18793	12.1914	12.2161	-0.105469	0.000353661	32.9844	33.4888	166.602	173.366	261.629	269.778	346.027	346.339
140.3	1.27734	1.34865	4.24219	4.18606	12.1875	12.2106	-0.117188	0.000353455	32.9727	33.4707	166.496	173.278	261.473	269.634	345.828	346.155
140.4	1.26562	1.34804	4.23047	4.18419	12.1797	12.2051	-0.117188	0.000353249	32.9531	33.4527	166.406	173.189	261.34	269.491	345.648	345.971
140.5	1.26562	1.34743	4.22656	4.18232	12.1719	12.1996	-0.117188	0.000353043	32.9336	33.4346	166.316	173.101	261.184	269.348	345.449	345.787
140.6	1.26562	1.34683	4.23437	4.18045	12.168	12.1941	-0.109376	0.000352837	32.9219	33.4166	166.234	173.013	261.051	269.204	345.266	345.604
140.7	1.26172	1.34622	4.23047	4.17858	12.1562	12.1886	-0.113281	0.000352631	32.8984	33.3985	166.133	172.925	260.898	269.061	345.074	345.421
140.8	1.25391	1.34561	4.22266	4.17672	12.1484	12.1831	-0.121094	0.000352425	32.875	33.3805	166.02	172.837	260.738	268.918	344.867	345.237
140.9	1.25391	1.34501	4.22266	4.17485	12.1367	12.1776	-0.121094	0.000352219	32.8633	33.3625	165.922	172.748	260.594	268.776	344.68	345.054
141	1.25391	1.3444	4.21875	4.17298	12.1406	12.1722	-0.121094	0.000352014	32.8398	33.3445	165.82	172.66	260.449	268.633	344.488	344.871
141.1	1.25391	1.34379	4.21094	4.17112	12.1406	12.1667	-0.121094	0.000351808	32.8203	33.3265	165.73	172.572	260.293	268.49	344.305	344.688
141.2	1.25391	1.34319	4.21094	4.16925	12.1289	12.1612	-0.121094	0.000351603	32.8008	33.3086	165.629	172.484	260.137	268.348	344.121	344.505
141.3	1.26562	1.34258	4.22265	4.16739	12.1289	12.1557	-0.105469	0.000351398	32.7969	33.2906	165.551	172.397	260.012	268.205	343.965	344.323
141.4	1.26562	1.34198	4.21484	4.16553	12.1211	12.1502	-0.0976562	0.000351193	32.7852	33.2726	165.434	172.309	259.848	268.063	343.797	344.14
141.5	1.26562	1.34137	4.21484	4.16367	12.1133	12.1448	-0.105469	0.000350988	32.7617	33.2547	165.332	172.221	259.688	267.92	343.609	343.958
141.6	1.25781	1.34077	4.21484	4.16181	12.1094	12.1393	-0.105468	0.000350783	32.7422	33.2368	165.23	172.133	259.543	267.778	343.422	343.775
141.7	1.26562	1.34016	4.22266	4.15995	12.1094	12.1338	-0.0976562	0.000350579	32.7344	33.2188	165.133	172.046	259.406	267.636	343.254	343.593
141.8	1.26562	1.33956	4.22266	4.15809	12.0977	12.1284	-0.0976562	0.000350374	32.7227	33.2009	165.031	171.958	259.258	267.494	343.078	343.411
141.9	1.25781	1.33896	4.21484	4.15623	12.082	12.1229	-0.105469	0.00035017	32.6836	33.183	164.934	171.87	259.09	267.352	342.871	343.229
142	1.25781	1.33835	4.21484	4.15437	12.082	12.1175	-0.105469	0.000349965	32.6641	33.1651	164.832	171.783	258.938	267.21	342.688	343.047
142.1	1.25391	1.33775	4.21484	4.15251	12.0703	12.112	-0.0976562	0.000349761	32.6523	33.1472	164.742	171.695	258.793	267.068	342.488	342.865
142.2	1.24609	1.33715	4.21484	4.15066	12.0508	12.1065	-0.0898438	0.000349557	32.6328	33.1293	164.641	171.608	258.648	266.926	342.297	342.683
142.3	1.24609	1.33654	4.21484	4.1488	12.0586	12.1011	-0.09375	0.000349353	32.6172	33.1115	164.551	171.52	258.504	266.784	342.109	342.502
142.4	1.24609	1.33594	4.21484	4.14695	12.0508	12.0956	-0.0859375	0.000349149	32.582	33.0936	164.461	171.433	258.367	266.643	341.914	342.32
142.5	1.24609	1.33534	4.21484	4.1451	12.043	12.0902	-0.0859375	0.000348945	32.5664	33.0758	164.371	171.346	258.238	266.501	341.723	342.139
142.6	1.24609	1.33474	4.21484	4.14324	12.0391	12.0847	-0.0820312	0.000348742	32.5547	33.0579	164.281	171.258	258.094	266.36	341.535	341.958
142.7	1.24609	1.33414	4.21484	4.14139	12.0234	12.0793	-0.0742188	0.000348538	32.543	33.0401	164.184	171.171	257.965	266.218	341.328	341.776
142.8	1.24219	1.33353	4.20703	4.13954	12.0195	12.0739	-0.078125	0.000348335	32.5195	33.0223	164.086	171.084	257.816	266.077	341.129	341.595
142.9	1.23438	1.33293	4.19531	4.13769	12.0078	12.0684	-0.0859375	0.000348132	32.4922	33.0045	163.988	170.997	257.664	265.936	340.941	341.414
143	1.23438	1.33233	4.19922	4.13584	12	12.063	-0.0859375	0.000347928	32.4727	32.9867	163.891	170.91	257.523	265.795	340.746	341.234
143.1	1.24609	1.33173	4.19141	4.13399	12	12.0576	-0.0859375	0.000347725	32.4609	32.9689	163.805	170.823	257.383	265.654	340.562	341.053
143.2	1.24609	1.33113	4.19141	4.13215	11.9883	12.0521	-0.0859375	0.000347522	32.4414	32.9511	163.73	170.736	257.238	265.513	340.383	340.872
143.3	1.24609	1.33053	4.19141	4.1303	11.9805	12.0467	-0.078125	0.00034732	32.4219	32.9333	163.641	170.649	257.09	265.372	340.207	340.692
143.4	1.23828	1.32993	4.17578	4.12845	11.9727	12.0413	-0.0859375	0.000347117	32.3945	32.9156	163.539	170.562	256.926	265.231	340.012	340.511
143.5	1.23828	1.32933	4.17578	4.12661	11.9648	12.0359	-0.0859375	0.000346914	32.375	32.8978	163.434	170.475	256.781	265.091	339.809	340.331
143.6	1.24609	1.32873	4.17578	4.12477	11.9609	12.0304	-0.0859375	0.000346712	32.3633	32.8801	163.344	170.388	256.621	264.95	339.621	340.151
143.7	1.24609	1.32813	4.17578	4.12292	11.9531	12.025	-0.0859375	0.00034651	32.3438	32.8623	163.254	170.302	256.484	264.809	339.434	339.971
143.8	1.24609	1.32754	4.17578	4.12108	11.9492	12.0196	-0.0859375	0.000346307	32.3242	32.8446	163.152	170.215	256.332	264.669	339.254	339.791
143.9	1.23828	1.32694	4.16797	4.11924	11.9336	12.0142	-0.09375	0.000346105	32.3047	32.8269	163.055	170.128	256.176	264.529	339.062	339.611
144	1.24609	1.32634	4.17578	4.1174	11.9336	12.0088	-0.0820312	0.000345903	32.2852	32.8092	162.965	170.042	256.031	264.388	338.871	339.431
144.1	1.24609	1.32574	4.17578	4.11556	11.9297	12.0034	-0.0859381	0.000345702	32.2734	32.7915	162.863	169.955	255.891	264.248	338.691	339.252
144.2	1.24219	1.32514	4.17187	4.11372	11.918	11.998	-0.0898438	0.0003455	32.25	32.7738	162.781	169.869	255.738	264.108	338.504	339.072
144.3	1.23828	1.32455	4.16406	4.11188	11.9102	11.9926	-0.0976562	0.000345298	32.2188	32.7561	162.676	169.782	255.578	263.968	338.305	338.893
144.4	1.24609	1.32395	4.16406	4.11004	11.9141	11.9872	-0.0976562	0.000345097	32.1953	32.7385	162.582	169.696	255.43	263.828	338.117	338.713
144.5	1.24609	1.32335	4.16406	4.1082	11.9102	11.9818	-0.0898438	0.000344895	32.1836	32.7208	162.496	169.609	255.289	263.688	337.918	338.534
144.6	1.25391	1.32276	4.16406	4.10637	11.9023	11.9764	-0.0898438	0.000344694	32.1641	32.7032	162.41	169.523	255.145	263.548	337.738	338.355
144.7	1.25	1.32216	4.16406	4.10453	11.9023	11.971	-0.0898438	0.000344493	32.1445	32.6855	162.312	169.437	255.004	263.409	337.559	338.176
144.8	1.24609	1.32156	4.16406	4.1027	11.9023	11.9656	-0.0898438	0.000344292	32.125	32.6679	162.211	169.351	254.859	263.269	337.391	337.997
144.9	1.23828	1.32097	4.15625	4.10087	11.8828	11.9602	-0.0976562	0.000344091	32.1055	32.6503	162.113	169.264	254.691	263.13	337.207	337.819
145	1.23828	1.32037	4.15625	4.09903	11.875	11.9548	-0.0976562	0.00034389	32.0859	32.6327	162.02	169.178	254.531	262.99	337.012	337.64
145.1	1.23828	1.31978	4.15234	4.0972	11.875	11.9494	-0.0976562	0.00034369	32.0664	32.6151	161.914	169.092	254.383	262.851	336.828	337.461
145.2	1.23828	1.31918	4.14453	4.09537	11.8672	11.944	-0.0859375	0.000343489	32.0547	32.5975	161.812	169.006	254.246	262.711	336.633	337.283
145.3	1.25	1.31859	4.14453	4.09354	11.8633	11.9387	-0.0976562	0.000343289	32.0352	32.5799	161.715	168.92	254.102	262.572	336.453	337.105
145.4	1.23828	1.31799	4.14453	4.09171	11.8555	11.9333	-0.0976562	0.000343088	32.0156	32.5624	161.609	168.834	253.953	262.433	336.27	336.926
145.5	1.25	1.3174	4.14453	4.08988	11.8555	11.9279	-0.0859375	0.000342888	31.9961	32.5448	161.504	168.748	253.824	262.294	336.082	336.748
145.6	1.24609	1.31681	4.14062	4.08805	11.8477	11.9225	-0.0898443	0.000342688	31.9727	32.5273	161.406	168.662	253.676	262.155	335.906	336.57
145.7	1.23828	1.31621	4.13672	4.08623	11.8359	11.9172	-0.09375	0.000342488	31.9453	32.5097	161.297	168.577	253.523	262.016	335.719	336.392
145.8	1.25	1.31562	4.15625	4.0844	11.8477	11.9118	-0.0742188	0.000342288	31.9492	32.4922	161.215	168.491	253.395	261.877	335.551	336.215
145.9	1.23438	1.31503	4.14062	4.08258	11.8281	11.9064	-0.101562	0.000342088	31.9297	32.4747	161.105	168.405	253.23	261.739	335.336	336.037
146	1.22656	1.31443	4.13281	4.08075	11.8125	11.9011	-0.0976562	0.000341889	31.8945	32.4572	160.992	168.32	253.094	261.6	335.141	335.859
146.1	1.21484	1.31384	4.13281	4.07893	11.8125	11.8957	-0.109375	0.000341689	31.875	32.4397	160.914	168.234	252.953	261.462	334.957	335.682
146.2	1.21484	1.31325	4.13281	4.0771	11.8008	11.8904	-0.109375	0.00034149	31.8516	32.4222	160.805	168.148	252.812	261.323	334.77	335.505
146.3	1.21484	1.31266	4.13281	4.07528	11.793	11.885	-0.109375	0.000341291	31.832	32.4047	160.734	168.063	252.668	261.185	334.598	335.327
146.4	1.22656	1.31207	4.13281	4.07346	11.7812	11.8797	-0.109375	0.000341092	31.8125	32.3872	160.633	167.977	252.523	261.046	334.41	335.15
146.5	1.22656	1.31147	4.13281	4.07164	11.7812	11.8743	-0.109375	0.000340892	31.793	32.3697	160.547	167.892	252.383	260.908	334.23	334.973
146.6	1.23828	1.31088	4.14453	4.06982	11.7812	11.869	-0.0976568	0.000340694	31.793	32.3523	160.477	167.807	252.266	260.77	334.066	334.796
146.7	1.22266	1.31029	4.13281	4.068	11.7695	11.8636	-0.101562	0.000340495	31.7617	32.3348	160.387	167.721	252.121	260.632	333.879	334.619
146.8	1.21875	1.3097	4.125	4.06619	11.7578	11.8583	-0.109375	0.000340296	31.7461	32.3174	160.285	167.636	251.969	260.494	333.699	334.443
146.9	1.22656	1.30911	4.11328	4.06437	11.75	11.8529	-0.121094	0.000340098	31.7344	32.3	160.215	167.551	251.824	260.356	333.52	334.266
147	1.22266	1.30852	4.10938	4.06255	11.75	11.8476	-0.109375	0.000339899	31.7148	32.2826	160.133	167.465	251.68	260.218	333.34	334.09
147.1	1.21484	1.30793	4.10547	4.06074	11.7422	11.8423	-0.121094	0.000339701	31.7031	32.2652	160.051	167.38	251.531	260.081	333.16	333.913
147.2	1.21875	1.30734	4.11328	4.05892	11.7422	11.8369	-0.121094	0.000339502	31.6836	32.2478	159.949	167.295	251.391	259.943	332.988	333.737
147.3	1.22656	1.30675	4.11328	4.05711	11.7383	11.8316	-0.121094	0.000339304	31.6641	32.2304	159.863	167.21	251.238	259.805	332.801	333.561
147.4	1.22656	1.30616	4.10547	4.05529	11.7188	11.8263	-0.121094	0.000339106	31.6523	32.213	159.762	167.125	251.094	259.668	332.621	333.385
147.5	1.21484	1.30557	4.09766	4.05348	11.6992	11.8209	-0.132812	0.000338909	31.6211	32.1956	159.672	167.04	250.941	259.53	332.434	333.209
147.6	1.21484	1.30499	4.08203	4.05167	11.6992	11.8156	-0.132812	0.000338711	31.6016	32.1783	159.582	166.955	250.809	259.393	332.246	333.033
147.7	1.21484	1.3044	4.08203	4.04986	11.6875	11.8103	-0.132812	0.000338513	31.582	32.1609	159.488	166.87	250.648	259.256	332.059	332.857
147.8	1.21484	1.30381	4.08203	4.04805	11.6797	11.805	-0.132812	0.000338316	31.5703	32.1436	159.383	166.786	250.496	259.119	331.875	332.681
147.9	1.21484	1.30322	4.0625	4.04624	11.6719	11.7997	-0.136719	0.000338118	31.5469	32.1263	159.285	166.701	250.348	258.982	331.672	332.506
148	1.23438	1.30263	4.08203	4.04443	11.6914	11.7944	-0.121094	0.000337921	31.5547	32.1089	159.199	166.616	250.238	258.845	331.52	332.33
148.1	1.22266	1.30205	4.0625	4.04263	11.6719	11.789	-0.136719	0.000337724	31.5273	32.0916	159.082	166.531	250.082	258.708	331.328	332.155
148.2	1.22266	1.30146	4.0625	4.04082	11.668	11.7837	-0.128906	0.000337527	31.5039	32.0743	158.98	166.447	249.941	258.571	331.145	331.98
148.3	1.22266	1.30087	4.0625	4.03901	11.6602	11.7784	-0.128906	0.00033733	31.4922	32.057	158.895	166.362	249.801	258.434	330.949	331.805
148.4	1.22266	1.30029	4.05078	4.03721	11.6484	11.7731	-0.128906	0.000337133	31.4727	32.0398	158.809	166.278	249.672	258.297	330.777	331.63
148.5	1.21484	1.2997	4.04297	4.0354	11.6328	11.7678	-0.140625	0.000336936	31.4531	32.0225	158.703	166.193	249.523	258.161	330.59	331.455
148.6	1.21484	1.29912	4.04297	4.0336	11.6211	11.7625	-0.144531	0.000336739	31.4336	32.0052	158.602	166.109	249.379	258.024	330.41	331.28
148.7	1.21484	1.29853	4.03516	4.0318	11.6172	11.7572	-0.136719	0.000336543	31.4141	31.988	158.508	166.024	249.227	257.888	330.242	331.105
148.8	1.21484	1.29795	4.03125	4.03	11.6094	11.7519	-0.148438	0.000336347	31.3945	31.9707	158.418	165.94	249.086	257.751	330.059	330.931
148.9	1.21484	1.29736	4.02344	4.0282	11.6016	11.7466	-0.148438	0.00033615	31.3906	31.9535	158.336	165.855	248.957	257.615	329.875	330.756
149	1.21484	1.29678	4.02344	4.0264	11.5898	11.7414	-0.148438	0.000335954	31.3711	31.9363	158.23	165.771	248.812	257.479	329.707	330.582
149.1	1.21484	1.29619	4.02344	4.0246	11.582	11.7361	-0.148438	0.000335758	31.3516	31.919	158.129	165.687	248.66	257.343	329.52	330.407
149.2	1.20703	1.29561	4.02344	4.0228	11.582	11.7308	-0.15625	0.000335562	31.332	31.9018	158.043	165.603	248.516	257.207	329.34	330.233
149.3	1.21875	1.29502	4.03515	4.021	11.582	11.7255	-0.144531	0.000335366	31.332	31.8846	157.965	165.519	248.398	257.071	329.184	330.059
149.4	1.22266	1.29444	4.03516	4.0192	11.5742	11.7202	-0.144531	0.000335171	31.3242	31.8675	157.875	165.434	248.254	256.935	329.012	329.885
149.5	1.23047	1.29386	4.03516	4.01741	11.5742	11.7149	-0.144531	0.000334975	31.293	31.8503	157.781	165.35	248.117	256.799	328.832	329.711
149.6	1.21875	1.29327	4.03516	4.01561	11.5625	11.7097	-0.144531	0.00033478	31.2734	31.8331	157.68	165.266	247.973	256.663	328.648	329.538
149.7	1.21875	1.29269	4.03125	4.01382	11.5547	11.7044	-0.144531	0.000334584	31.2734	31.8159	157.598	165.182	247.816	256.528	328.457	329.364
149.8	1.21875	1.29211	4.01172	4.01202	11.5547	11.6991	-0.144531	0.000334389	31.2422	31.7988	157.5	165.099	247.676	256.392	328.277	329.19
149.9	1.21875	1.29152	4.01172	4.01023	11.5469	11.6939	-0.144531	0.000334194	31.2227	31.7817	157.418	165.015	247.547	256.257	328.113	329.017
150	1.21875	1.29094	4.01172	4.00844	11.543	11.6886	-0.144531	0.000333999	31.2148	31.7645	157.336	164.931	247.406	256.121	327.934	328.844
150.1	1.21875	1.29036	4.01172	4.00665	11.5313	11.6833	-0.14453	0.000333804	31.1953	31.7474	157.258	164.847	247.258	255.986	327.734	328.67
150.2	1.22656	1.28978	4.01172	4.00486	11.5312	11.6781	-0.136719	0.000333609	31.1953	31.7303	157.176	164.763	247.137	255.851	327.57	328.497
150.3	1.22656	1.2892	4.00391	4.00307	11.5312	11.6728	-0.136719	0.000333415	31.1836	31.7132	157.086	164.68	247	255.715	327.391	328.324
150.4	1.22266	1.28862	4	4.00128	11.5039	11.6676	-0.140625	0.00033322	31.1602	31.6961	157	164.596	246.852	255.58	327.203	328.151
150.5	1.21484	1.28804	3.99219	3.99949	11.4883	11.6623	-0.148438	0.000333026	31.1328	31.679	156.891	164.512	246.688	255.445	327.008	327.978
150.6	1.21484	1.28746	3.98828	3.9977	11.4883	11.657	-0.160156	0.000332831	31.1094	31.6619	156.793	164.429	246.543	255.31	326.832	327.806
150.7	1.20313	1.28687	3.98047	3.99592	11.4766	11.6518	-0.160156	0.000332637	31.082	31.6449	156.723	164.345	246.418	255.176	326.668	327.633
150.8	1.21484	1.28629	3.99219	3.99413	11.4805	11.6466	-0.148438	0.000332443	31.0938	31.6278	156.645	164.262	246.305	255.041	326.5	327.461
150.9	1.20312	1.28572	3.97266	3.99235	11.4609	11.6413	-0.160156	0.000332249	31.0625	31.6108	156.531	164.178	246.152	254.906	326.305	327.288
151	1.21484	1.28514	3.97266	3.99056	11.4688	11.6361	-0.15625	0.000332055	31.0508	31.5937	156.453	164.095	246.023	254.771	326.121	327.116
151.1	1.20313	1.28456	3.96094	3.98878	11.4492	11.6308	-0.160156	0.000331861	31.0195	31.5767	156.344	164.012	245.871	254.637	325.93	326.944
151.2	1.19922	1.28398	3.96484	3.987	11.4492	11.6256	-0.15625	0.000331668	30.9961	31.5597	156.246	163.929	245.734	254.502	325.758	326.772
151.3	1.19922	1.2834	3.96484	3.98521	11.4414	11.6204	-0.15625	0.000331474	30.9844	31.5427	156.156	163.845	245.598	254.368	325.574	326.6
151.4	1.19922	1.28282	3.96484	3.98343	11.4336	11.6151	-0.15625	0.000331281	30.957	31.5257	156.066	163.762	245.457	254.234	325.398	326.428
151.5	1.19922	1.28224	3.96484	3.98165	11.4297	11.6099	-0.15625	0.000331087	30.9453	31.5087	155.977	163.679	245.324	254.1	325.211	326.256
151.6	1.19922	1.28166	3.96484	3.97987	11.4141	11.6047	-0.167969	0.000330894	30.9258	31.4917	155.887	163.596	245.168	253.965	325.031	326.084
151.7	1.20703	1.28109	3.96484	3.97809	11.4062	11.5994	-0.167969	0.000330701	30.9062	31.4747	155.797	163.513	245.023	253.831	324.852	325.913
151.8	1.19531	1.28051	3.94922	3.97632	11.3906	11.5942	-0.179688	0.000330508	30.8828	31.4577	155.703	163.43	244.863	253.697	324.66	325.741
151.9	1.21094	1.27993	3.95312	3.97454	11.3945	11.589	-0.167969	0.000330315	30.875	31.4408	155.617	163.347	244.73	253.563	324.492	325.57
152	1.21875	1.27935	3.94531	3.97276	11.3945	11.5838	-0.167969	0.000330122	30.8555	31.4238	155.539	163.264	244.594	253.43	324.312	325.399
152.1	1.21875	1.27878	3.94531	3.97099	11.3867	11.5786	-0.167969	0.00032993	30.8438	31.4069	155.453	163.181	244.422	253.296	324.137	325.227
152.2	1.21875	1.2782	3.94531	3.96921	11.3828	11.5733	-0.167969	0.000329737	30.8281	31.39	155.363	163.098	244.266	253.162	323.957	325.056
152.3	1.21875	1.27763	3.94531	3.96744	11.375	11.5681	-0.167969	0.000329545	30.8125	31.3731	155.273	163.015	244.137	253.029	323.797	324.885
152.4	1.21875	1.27705	3.94531	3.96567	11.375	11.5629	-0.167969	0.000329353	30.7852	31.3562	155.188	162.933	243.996	252.895	323.613	324.714
152.5	1.21875	1.27647	3.94531	3.9639	11.3555	11.5577	-0.167969	0.00032916	30.7734	31.3393	155.105	162.85	243.855	252.762	323.441	324.544
152.6	1.20703	1.2759	3.94531	3.96212	11.3633	11.5525	-0.167971	0.000328968	30.7539	31.3224	155.02	162.767	243.719	252.628	323.273	324.373
152.7	1.19531	1.27532	3.92578	3.96035	11.3398	11.5473	-0.179688	0.000328776	30.7266	31.3055	154.922	162.685	243.594	252.495	323.094	324.202
152.8	1.19531	1.27475	3.92188	3.95858	11.332	11.5421	-0.179688	0.000328585	30.7148	31.2886	154.836	162.602	243.457	252.362	322.922	324.032
152.9	1.20703	1.27417	3.91406	3.95681	11.3242	11.5369	-0.179688	0.000328393	30.6953	31.2717	154.762	162.52	243.348	252.229	322.742	323.862
153	1.20703	1.2736	3.91406	3.95505	11.3086	11.5317	-0.179688	0.000328201	30.6836	31.2549	154.672	162.437	243.207	252.096	322.574	323.691
153.1	1.20703	1.27303	3.91406	3.95328	11.3125	11.5265	-0.179688	0.00032801	30.6641	31.2381	154.57	162.355	243.066	251.963	322.402	323.521
153.2	1.20703	1.27245	3.91406	3.95151	11.293	11.5213	-0.179688	0.000327818	30.6328	31.2212	154.48	162.272	242.926	251.83	322.223	323.351
153.3	1.20703	1.27188	3.91406	3.94975	11.2891	11.5162	-0.179688	0.000327627	30.6328	31.2044	154.383	162.19	242.797	251.697	322.051	323.181
153.4	1.20312	1.27131	3.90234	3.94798	11.2773	11.511	-0.183594	0.000327436	30.5977	31.1876	154.289	162.108	242.652	251.564	321.836	323.011
153.5	1.18359	1.27073	3.89453	3.94622	11.2695	11.5058	-0.191406	0.000327245	30.5703	31.1708	154.191	162.025	242.504	251.431	321.66	322.842
153.6	1.1875	1.27016	3.89453	3.94445	11.2656	11.5006	-0.187499	0.000327054	30.5664	31.154	154.094	161.943	242.371	251.299	321.484	322.672
153.7	1.19141	1.26959	3.89062	3.94269	11.2656	11.4954	-0.183594	0.000326863	30.5625	31.1372	154	161.861	242.223	251.166	321.316	322.502
153.8	1.18359	1.26902	3.88281	3.94093	11.25	11.4903	-0.191406	0.000326672	30.5312	31.1204	153.891	161.779	242.082	251.034	321.133	322.333
153.9	1.18359	1.26844	3.88281	3.93917	11.25	11.4851	-0.191406	0.000326482	30.5117	31.1036	153.789	161.697	241.93	250.902	320.973	322.164
154	1.17578	1.26787	3.88281	3.93741	11.25	11.4799	-0.203125	0.000326291	30.5	31.0869	153.695	161.615	241.793	250.769	320.809	321.994
154.1	1.17578	1.2673	3.88672	3.93565	11.2383	11.4747	-0.203125	0.000326101	30.4805	31.0701	153.609	161.533	241.668	250.637	320.629	321.825
154.2	1.17578	1.26673	3.87891	3.93389	11.2266	11.4696	-0.203125	0.00032591	30.4609	31.0534	153.516	161.451	241.543	250.505	320.453	321.656
154.3	1.17578	1.26616	3.87891	3.93213	11.207	11.4644	-0.203125	0.00032572	30.4492	31.0366	153.414	161.369	241.414	250.373	320.289	321.487
154.4	1.17578	1.26559	3.87891	3.93038	11.207	11.4592	-0.203125	0.00032553	30.4336	31.0199	153.352	161.287	241.281	250.241	320.113	321.319
154.5	1.16406	1.26502	3.87891	3.92862	11.1992	11.4541	-0.210938	0.00032534	30.4219	31.0032	153.266	161.205	241.141	250.109	319.949	321.15
154.6	1.16406	1.26445	3.87891	3.92686	11.1953	11.4489	-0.203125	0.00032515	30.4102	30.9865	153.191	161.124	241	249.977	319.781	320.981
154.7	1.16406	1.26388	3.8711	3.92511	11.1875	11.4438	-0.203125	0.000324961	30.3906	30.9698	153.109	161.042	240.852	249.846	319.609	320.813
154.8	1.17578	1.26331	3.875	3.92335	11.1992	11.4386	-0.191406	0.000324771	30.3828	30.9531	153.055	160.96	240.734	249.714	319.441	320.644
154.9	1.17578	1.26274	3.875	3.9216	11.1914	11.4335	-0.191406	0.000324581	30.3633	30.9364	152.965	160.879	240.605	249.582	319.258	320.476
155	1.17578	1.26217	3.875	3.91985	11.1875	11.4283	-0.191406	0.000324392	30.3477	30.9198	152.875	160.797	240.473	249.451	319.074	320.308
155.1	1.17578	1.2616	3.875	3.9181	11.1797	11.4232	-0.1875	0.000324203	30.3359	30.9031	152.777	160.716	240.348	249.319	318.898	320.139
155.2	1.17578	1.26103	3.875	3.91635	11.1797	11.418	-0.167969	0.000324014	30.3125	30.8864	152.707	160.634	240.199	249.188	318.723	319.971
155.3	1.17578	1.26046	3.875	3.9146	11.1797	11.4129	-0.179688	0.000323824	30.293	30.8698	152.637	160.553	240.055	249.057	318.551	319.803
155.4	1.17188	1.25989	3.875	3.91285	11.1719	11.4078	-0.179688	0.000323636	30.2812	30.8532	152.555	160.471	239.926	248.926	318.387	319.636
155.5	1.16406	1.25933	3.87109	3.9111	11.168	11.4026	-0.179688	0.000323447	30.2656	30.8365	152.469	160.39	239.805	248.794	318.227	319.468
155.6	1.16406	1.25876	3.85156	3.90935	11.1602	11.3975	-0.179688	0.000323258	30.2617	30.8199	152.387	160.309	239.664	248.663	318.066	319.3
155.7	1.15625	1.25819	3.85156	3.9076	11.1562	11.3924	-0.179688	0.000323069	30.2422	30.8033	152.309	160.227	239.539	248.532	317.906	319.133
155.8	1.15625	1.25762	3.85156	3.90586	11.1406	11.3872	-0.179688	0.000322881	30.2227	30.7867	152.23	160.146	239.426	248.401	317.746	318.965
155.9	1.14453	1.25706	3.83984	3.90411	11.1289	11.3821	-0.183594	0.000322692	30.1875	30.7701	152.117	160.065	239.273	248.271	317.562	318.798
156	1.14453	1.25649	3.83984	3.90237	11.1211	11.377	-0.183594	0.000322504	30.168	30.7536	152.035	159.984	239.133	248.14	317.402	318.631
156.1	1.14453	1.25592	3.83984	3.90062	11.1211	11.3718	-0.183594	0.000322316	30.1523	30.737	151.953	159.903	238.992	248.009	317.238	318.464
156.2	1.14453	1.25536	3.83984	3.89888	11.1172	11.3667	-0.191406	0.000322128	30.1406	30.7204	151.871	159.822	238.875	247.879	317.066	318.297
156.3	1.14453	1.25479	3.83984	3.89714	11.1094	11.3616	-0.179688	0.00032194	30.1133	30.7039	151.766	159.741	238.738	247.748	316.887	318.13
156.4	1.14453	1.25423	3.83203	3.8954	11.1016	11.3565	-0.175781	0.000321752	30.1016	30.6873	151.664	159.66	238.613	247.618	316.707	317.963
156.5	1.14453	1.25366	3.83203	3.89366	11.0977	11.3514	-0.179688	0.000321564	30.082	30.6708	151.582	159.579	238.469	247.487	316.539	317.796
156.6	1.14453	1.2531	3.82812	3.89192	11.0898	11.3463	-0.171875	0.000321377	30.0742	30.6543	151.5	159.498	238.336	247.357	316.363	317.629
156.7	1.14453	1.25253	3.82422	3.89018	11.0781	11.3412	-0.171875	0.000321189	30.0625	30.6378	151.41	159.417	238.211	247.227	316.176	317.463
156.8	1.14453	1.25197	3.83203	3.88844	11.0781	11.3361	-0.171875	0.000321002	30.043	30.6212	151.309	159.336	238.078	247.097	315.98	317.296
156.9	1.14453	1.2514	3.83203	3.8867	11.0703	11.331	-0.171875	0.000320814	30.0195	30.6048	151.211	159.255	237.922	246.967	315.801	317.13
157	1.14453	1.25084	3.83203	3.88496	11.0664	11.3259	-0.171875	0.000320627	30	30.5883	151.121	159.175	237.793	246.837	315.629	316.964
157.1	1.14453	1.25028	3.83203	3.88323	11.0586	11.3208	-0.171875	0.00032044	29.9922	30.5718	151.031	159.094	237.66	246.707	315.449	316.798
157.2	1.14453	1.24971	3.82812	3.88149	11.0508	11.3157	-0.171875	0.000320253	29.9805	30.5553	150.945	159.013	237.527	246.577	315.281	316.632
157.3	1.14453	1.24915	3.82031	3.87976	11.0469	11.3106	-0.179688	0.000320066	29.9609	30.5388	150.863	158.933	237.402	246.447	315.109	316.466
157.4	1.14453	1.24859	3.8125	3.87802	11.0391	11.3055	-0.175781	0.000319879	29.9492	30.5224	150.777	158.852	237.254	246.317	314.938	316.3
157.5	1.14453	1.24802	3.8125	3.87629	11.0391	11.3004	-0.167969	0.000319693	29.9297	30.506	150.715	158.772	237.113	246.188	314.793	316.134
157.6	1.14062	1.24746	3.8125	3.87456	11.0352	11.2953	-0.160156	0.000319506	29.9102	30.4895	150.629	158.691	236.977	246.058	314.629	315.969
157.7	1.13281	1.2469	3.8125	3.87283	11.0273	11.2902	-0.160156	0.00031932	29.8984	30.4731	150.531	158.611	236.859	245.929	314.465	315.803
157.8	1.14453	1.24634	3.82422	3.8711	11.0312	11.2851	-0.148438	0.000319133	29.8945	30.4567	150.461	158.531	236.746	245.799	314.316	315.638
157.9	1.14453	1.24577	3.82422	3.86937	11.0312	11.28	-0.148438	0.000318947	29.8828	30.4403	150.367	158.45	236.617	245.67	314.164	315.472
158	1.13281	1.24521	3.80469	3.86764	11.0156	11.275	-0.160156	0.000318761	29.8516	30.4239	150.277	158.37	236.477	245.541	313.98	315.307
158.1	1.14453	1.24465	3.81641	3.86591	11.0195	11.2699	-0.148439	0.000318575	29.8516	30.4075	150.207	158.29	236.367	245.412	313.816	315.142
158.2	1.13672	1.24409	3.80469	3.86418	11.0039	11.2648	-0.15625	0.000318389	29.8242	30.3911	150.129	158.21	236.223	245.283	313.645	314.977
158.3	1.13672	1.24353	3.79688	3.86246	11.0117	11.2597	-0.15625	0.000318203	29.8125	30.3747	150.043	158.129	236.105	245.154	313.473	314.812
158.4	1.13672	1.24297	3.79688	3.86073	10.9961	11.2547	-0.15625	0.000318018	29.7969	30.3584	149.957	158.049	235.969	245.025	313.305	314.647
158.5	1.12891	1.24241	3.79688	3.859	11	11.2496	-0.15625	0.000317832	29.7852	30.342	149.879	157.969	235.844	244.896	313.133	314.482
158.6	1.13281	1.24185	3.79297	3.85728	10.9883	11.2445	-0.156251	0.000317647	29.7617	30.3257	149.773	157.889	235.723	244.767	312.961	314.317
158.7	1.125	1.24129	3.77344	3.85556	10.9727	11.2395	-0.15625	0.000317461	29.7422	30.3093	149.684	157.809	235.586	244.638	312.781	314.153
158.8	1.125	1.24073	3.77344	3.85383	10.9727	11.2344	-0.15625	0.000317276	29.7148	30.293	149.594	157.729	235.453	244.51	312.613	313.988
158.9	1.125	1.24017	3.77344	3.85211	10.9648	11.2294	-0.15625	0.000317091	29.7031	30.2767	149.504	157.649	235.305	244.381	312.43	313.824
159	1.125	1.23961	3.76953	3.85039	10.9609	11.2243	-0.167969	0.000316906	29.6836	30.2604	149.414	157.57	235.18	244.253	312.246	313.66
159.1	1.11719	1.23905	3.76172	3.84867	10.9531	11.2193	-0.15625	0.000316721	29.6641	30.2441	149.32	157.49	235.051	244.124	312.082	313.496
159.2	1.11719	1.23849	3.76172	3.84695	10.9531	11.2142	-0.15625	0.000316536	29.6523	30.2278	149.234	157.41	234.91	243.996	311.922	313.331
159.3	1.125	1.23794	3.76172	3.84523	10.9414	11.2092	-0.148438	0.000316351	29.6328	30.2115	149.152	157.33	234.785	243.868	311.75	313.167
159.4	1.125	1.23738	3.76953	3.84351	10.9297	11.2041	-0.140625	0.000316167	29.6211	30.1952	149.074	157.251	234.668	243.74	311.59	313.004
159.5	1.125	1.23682	3.76953	3.8418	10.9297	11.1991	-0.140625	0.000315982	29.6016	30.1789	148.988	157.171	234.543	243.611	311.414	312.84
159.6	1.125	1.23626	3.76953	3.84008	10.9297	11.194	-0.140625	0.000315798	29.5938	30.1627	148.898	157.091	234.402	243.483	311.25	312.676
159.7	1.125	1.23571	3.77344	3.83836	10.9375	11.189	-0.140625	0.000315614	29.582	30.1464	148.809	157.012	234.273	243.355	311.078	312.513
159.8	1.125	1.23515	3.77734	3.83665	10.9297	11.1839	-0.140625	0.000315429	29.5625	30.1302	148.723	156.932	234.129	243.227	310.898	312.349
159.9	1.125	1.23459	3.75781	3.83493	10.9297	11.1789	-0.140625	0.000315245	29.5508	30.114	148.645	156.853	233.988	243.1	310.723	312.186
160	1.125	1.23404	3.75781	3.83322	10.9297	11.1739	-0.136719	0.000315061	29.5352	30.0978	148.562	156.774	233.867	242.972	310.562	312.022
160.1	1.14844	1.23348	3.76953	3.83151	10.9336	11.1688	-0.117188	0.000314878	29.5352	30.0815	148.492	156.694	233.773	242.844	310.41	311.859
160.2	1.14844	1.23292	3.75781	3.82979	10.9141	11.1638	-0.121094	0.000314694	29.5195	30.0653	148.395	156.615	233.625	242.717	310.238	311.696
160.3	1.13672	1.23237	3.75	3.82808	10.8984	11.1588	-0.128906	0.00031451	29.4922	30.0491	148.281	156.536	233.504	242.589	310.082	311.533
160.4	1.14453	1.23181	3.74219	3.82637	10.8984	11.1538	-0.128906	0.000314327	29.4805	30.033	148.184	156.456	233.387	242.462	309.918	311.37
160.5	1.14453	1.23126	3.74219	3.82466	10.8984	11.1487	-0.128906	0.000314143	29.4609	30.0168	148.102	156.377	233.254	242.334	309.762	311.207
160.6	1.14453	1.2307	3.74219	3.82295	10.8906	11.1437	-0.128907	0.00031396	29.4297	30.0006	148.004	156.298	233.129	242.207	309.594	311.044
160.7	1.13672	1.23015	3.73438	3.82125	10.8789	11.1387	-0.128906	0.000313777	29.4023	29.9845	147.918	156.219	232.996	242.08	309.41	310.882
160.8	1.13672	1.22959	3.73438	3.81954	10.8711	11.1337	-0.128906	0.000313594	29.3906	29.9683	147.832	156.14	232.871	241.953	309.246	310.719
160.9	1.13672	1.22904	3.73047	3.81783	10.8711	11.1287	-0.128906	0.000313411	29.3711	29.9522	147.746	156.061	232.75	241.826	309.102	310.557
161	1.13672	1.22849	3.72266	3.81613	10.8594	11.1237	-0.125	0.000313228	29.3555	29.936	147.676	155.982	232.625	241.699	308.934	310.395
161.1	1.13672	1.22793	3.72266	3.81442	10.8516	11.1187	-0.117186	0.000313045	29.3438	29.9199	147.582	155.903	232.473	241.572	308.766	310.232
161.2	1.14453	1.22738	3.73047	3.81272	10.8555	11.1137	-0.109375	0.000312862	29.3398	29.9038	147.496	155.824	232.352	241.445	308.613	310.07
161.3	1.13672	1.22682	3.71484	3.81101	10.8398	11.1087	-0.128906	0.00031268	29.3125	29.8877	147.418	155.745	232.215	241.318	308.441	309.908
161.4	1.13672	1.22627	3.70312	3.80931	10.8398	11.1037	-0.132812	0.000312497	29.3008	29.8716	147.348	155.666	232.086	241.191	308.273	309.746
161.5	1.12891	1.22572	3.70312	3.80761	10.832	11.0987	-0.136719	0.000312315	29.2852	29.8555	147.285	155.588	231.945	241.065	308.105	309.584
161.6	1.12109	1.22517	3.69141	3.8059	10.8203	11.0937	-0.124999	0.000312133	29.2656	29.8394	147.172	155.509	231.785	240.938	307.934	309.422
161.7	1.12891	1.22461	3.69141	3.8042	10.8203	11.0887	-0.117188	0.000311951	29.2617	29.8233	147.109	155.43	231.676	240.812	307.773	309.261
161.8	1.12891	1.22406	3.69141	3.8025	10.8203	11.0837	-0.117188	0.000311769	29.2422	29.8073	147.02	155.351	231.535	240.685	307.602	309.099
161.9	1.13281	1.22351	3.6875	3.80081	10.8086	11.0787	-0.132812	0.000311587	29.2188	29.7912	146.945	155.273	231.406	240.559	307.43	308.938
162	1.125	1.22296	3.67969	3.79911	10.7891	11.0737	-0.140625	0.000311405	29.1992	29.7752	146.855	155.194	231.273	240.433	307.254	308.776
162.1	1.125	1.22241	3.67969	3.79741	10.7813	11.0687	-0.13281	0.000311223	29.1719	29.7591	146.781	155.116	231.133	240.306	307.09	308.615
162.2	1.14063	1.22186	3.69531	3.79571	10.7969	11.0637	-0.117188	0.000311042	29.1758	29.7431	146.715	155.037	231.023	240.18	306.938	308.454
162.3	1.15234	1.22131	3.70312	3.79402	10.8047	11.0587	-0.109375	0.00031086	29.1641	29.7271	146.625	154.959	230.906	240.054	306.773	308.293
162.4	1.16016	1.22076	3.70312	3.79232	10.7969	11.0538	-0.105469	0.000310679	29.1562	29.7111	146.535	154.88	230.773	239.928	306.598	308.132
162.5	1.15234	1.22021	3.69922	3.79063	10.7891	11.0488	-0.109375	0.000310497	29.1406	29.6951	146.441	154.802	230.637	239.802	306.434	307.971
162.6	1.14062	1.21966	3.68359	3.78893	10.7617	11.0438	-0.117188	0.000310316	29.1133	29.6791	146.348	154.724	230.504	239.676	306.266	307.81
162.7	1.14844	1.21911	3.67969	3.78724	10.7617	11.0388	-0.117188	0.000310135	29.1016	29.6631	146.273	154.646	230.375	239.551	306.105	307.649
162.8	1.15625	1.21856	3.67187	3.78555	10.7617	11.0339	-0.109375	0.000309954	29.0898	29.6471	146.191	154.567	230.242	239.425	305.965	307.489
162.9	1.15625	1.21801	3.67188	3.78386	10.7578	11.0289	-0.109375	0.000309773	29.0703	29.6312	146.102	154.489	230.117	239.299	305.805	307.328
163	1.15625	1.21746	3.67969	3.78216	10.75	11.0239	-0.109375	0.000309592	29.0625	29.6152	146	154.411	229.992	239.174	305.652	307.168
163.1	1.15625	1.21691	3.67969	3.78047	10.7461	11.019	-0.109375	0.000309412	29.0508	29.5993	145.91	154.333	229.855	239.048	305.504	307.007
163.2	1.16406	1.21636	3.66406	3.77879	10.7383	11.014	-0.109375	0.000309231	29.0391	29.5833	145.836	154.255	229.742	238.923	305.344	306.847
163.3	1.16406	1.21581	3.66406	3.7771	10.7383	11.0091	-0.109375	0.000309051	29.0195	29.5674	145.746	154.177	229.613	238.798	305.195	306.687
163.4	1.16406	1.21526	3.66406	3.77541	10.7227	11.0041	-0.109375	0.00030887	29	29.5515	145.668	154.099	229.473	238.672	305.043	306.527
163.5	1.16406	1.21472	3.66406	3.77372	10.7188	10.9992	-0.109375	0.00030869	28.9922	29.5356	145.605	154.021	229.344	238.547	304.879	306.367
163.6	1.15625	1.21417	3.66406	3.77204	10.707	10.9942	-0.105469	0.00030851	28.9766	29.5196	145.535	153.943	229.215	238.422	304.719	306.207
163.7	1.15625	1.21362	3.65625	3.77035	10.7031	10.9893	-0.117188	0.00030833	28.957	29.5038	145.449	153.865	229.086	238.297	304.562	306.047
163.8	1.16797	1.21308	3.65625	3.76867	10.6953	10.9843	-0.113281	0.00030815	28.9453	29.4879	145.379	153.787	228.961	238.172	304.387	305.888
163.9	1.17188	1.21253	3.65625	3.76698	10.6953	10.9794	-0.105469	0.00030797	28.9258	29.472	145.301	153.71	228.84	238.047	304.223	305.728
164	1.16406	1.21198	3.65234	3.7653	10.6719	10.9744	-0.109375	0.000307791	28.9023	29.4561	145.227	153.632	228.727	237.922	304.055	305.568
164.1	1.15625	1.21144	3.64453	3.76362	10.6602	10.9695	-0.117188	0.000307611	28.8867	29.4403	145.137	153.554	228.594	237.798	303.883	305.409
164.2	1.15625	1.21089	3.64062	3.76193	10.6523	10.9645	-0.109375	0.000307432	28.8633	29.4244	145.059	153.477	228.453	237.673	303.711	305.25
164.3	1.15625	1.21034	3.63672	3.76025	10.6523	10.9596	-0.109375	0.000307252	28.8516	29.4086	144.977	153.399	228.316	237.548	303.543	305.091
164.4	1.16406	1.2098	3.64844	3.75857	10.6523	10.9547	-0.101562	0.000307073	28.8438	29.3927	144.906	153.321	228.199	237.424	303.379	304.931
164.5	1.16406	1.20925	3.64062	3.75689	10.6484	10.9497	-0.101562	0.000306894	28.832	29.3769	144.824	153.244	228.09	237.299	303.215	304.772
164.6	1.16406	1.20871	3.64062	3.75521	10.6289	10.9448	-0.101564	0.000306715	28.8203	29.3611	144.746	153.166	227.98	237.175	303.051	304.613
164.7	1.15625	1.20816	3.63281	3.75354	10.6211	10.9399	-0.105469	0.000306536	28.793	29.3453	144.668	153.089	227.84	237.051	302.871	304.455
164.8	1.16016	1.20762	3.63281	3.75186	10.6133	10.935	-0.105469	0.000306357	28.7969	29.3295	144.598	153.012	227.715	236.926	302.711	304.296
164.9	1.15625	1.20707	3.61719	3.75018	10.6055	10.93	-0.109375	0.000306178	28.7812	29.3137	144.516	152.934	227.582	236.802	302.559	304.137
165	1.16016	1.20653	3.61328	3.74851	10.6016	10.9251	-0.105469	0.000305999	28.7656	29.2979	144.434	152.857	227.461	236.678	302.391	303.979
165.1	1.16016	1.20599	3.62109	3.74683	10.6016	10.9202	-0.105469	0.000305821	28.7461	29.2821	144.348	152.78	227.336	236.554	302.242	303.82
165.2	1.14844	1.20544	3.61328	3.74516	10.5898	10.9153	-0.117188	0.000305642	28.7344	29.2663	144.27	152.702	227.199	236.43	302.074	303.662
165.3	1.14844	1.2049	3.61328	3.74348	10.582	10.9104	-0.109375	0.000305464	28.7148	29.2506	144.188	152.625	227.082	236.306	301.918	303.504
165.4	1.15625	1.20436	3.62109	3.74181	10.5898	10.9055	-0.101562	0.000305286	28.7109	29.2348	144.125	152.548	226.957	236.183	301.766	303.345
165.5	1.14844	1.20381	3.61328	3.74014	10.582	10.9005	-0.117188	0.000305108	28.6836	29.2191	144.047	152.471	226.824	236.059	301.609	303.187
165.6	1.15625	1.20327	3.61328	3.73847	10.5781	10.8956	-0.105469	0.000304929	28.6797	29.2034	143.973	152.394	226.703	235.935	301.457	303.029
165.7	1.16406	1.20273	3.61328	3.7368	10.5703	10.8907	-0.0976562	0.000304752	28.6602	29.1876	143.883	152.317	226.574	235.812	301.312	302.871
165.8	1.16406	1.20219	3.61328	3.73513	10.5664	10.8858	-0.0976562	0.000304574	28.6406	29.1719	143.797	152.24	226.441	235.688	301.152	302.714
165.9	1.16406	1.20165	3.61328	3.73346	10.5586	10.8809	-0.0976562	0.000304396	28.6328	29.1562	143.723	152.163	226.316	235.565	300.992	302.556
166	1.16406	1.2011	3.60938	3.73179	10.5508	10.876	-0.109375	0.000304218	28.6211	29.1405	143.621	152.086	226.195	235.441	300.832	302.398
166.1	1.16406	1.20056	3.60156	3.73012	10.5469	10.8711	-0.109375	0.000304041	28.6016	29.1248	143.547	152.009	226.074	235.318	300.672	302.241
166.2	1.15234	1.20002	3.60156	3.72846	10.5273	10.8662	-0.109375	0.000303863	28.5898	29.1091	143.477	151.933	225.938	235.195	300.516	302.083
166.3	1.14453	1.19948	3.60156	3.72679	10.5273	10.8614	-0.109375	0.000303686	28.5742	29.0935	143.398	151.856	225.824	235.071	300.371	301.926
166.4	1.14453	1.19894	3.60156	3.72513	10.5312	10.8565	-0.109375	0.000303509	28.5703	29.0778	143.312	151.779	225.691	234.948	300.211	301.769
166.5	1.14453	1.1984	3.59375	3.72346	10.5312	10.8516	-0.101562	0.000303332	28.5508	29.0621	143.223	151.702	225.559	234.825	300.051	301.611
166.6	1.15625	1.19786	3.61328	3.7218	10.5273	10.8467	-0.0898438	0.000303155	28.543	29.0465	143.145	151.626	225.445	234.702	299.902	301.454
166.7	1.15625	1.19732	3.61328	3.72013	10.5195	10.8418	-0.0898438	0.000302978	28.5312	29.0309	143.059	151.549	225.316	234.579	299.758	301.297
166.8	1.15625	1.19678	3.60547	3.71847	10.5195	10.8369	-0.0898438	0.000302801	28.5156	29.0152	142.988	151.473	225.184	234.457	299.566	301.14
166.9	1.15625	1.19624	3.60547	3.71681	10.5117	10.8321	-0.0898438	0.000302624	28.5039	28.9996	142.914	151.396	225.059	234.334	299.426	300.984
167	1.16016	1.1957	3.60547	3.71515	10.5078	10.8272	-0.0898438	0.000302448	28.4922	28.984	142.816	151.32	224.945	234.211	299.273	300.827
167.1	1.16797	1.19516	3.60547	3.71349	10.4922	10.8223	-0.101562	0.000302271	28.4727	28.9684	142.75	151.243	224.793	234.089	299.117	300.67
167.2	1.16797	1.19462	3.60547	3.71183	10.4922	10.8174	-0.0976562	0.000302095	28.4609	28.9528	142.684	151.167	224.668	233.966	298.973	300.514
167.3	1.16797	1.19409	3.60547	3.71017	10.4922	10.8126	-0.0898438	0.000301919	28.4414	28.9372	142.598	151.09	224.535	233.844	298.809	300.357
167.4	1.15625	1.19355	3.60547	3.70851	10.4844	10.8077	-0.0898438	0.000301742	28.4141	28.9216	142.527	151.014	224.418	233.721	298.645	300.201
167.5	1.16406	1.19301	3.60547	3.70686	10.4688	10.8028	-0.0898438	0.000301566	28.4062	28.9061	142.445	150.938	224.293	233.599	298.484	300.045
167.6	1.16406	1.19247	3.60547	3.7052	10.4609	10.798	-0.0976568	0.00030139	28.3945	28.8905	142.332	150.862	224.168	233.477	298.32	299.889
167.7	1.16016	1.19193	3.60156	3.70354	10.457	10.7931	-0.101562	0.000301215	28.3711	28.8749	142.254	150.785	224.039	233.354	298.148	299.733
167.8	1.14453	1.1914	3.59375	3.70189	10.4453	10.7882	-0.109375	0.000301039	28.3398	28.8594	142.16	150.709	223.906	233.232	297.992	299.577
167.9	1.14453	1.19086	3.59375	3.70024	10.4297	10.7834	-0.113281	0.000300863	28.3242	28.8439	142.07	150.633	223.781	233.11	297.84	299.421
168	1.14453	1.19032	3.58984	3.69858	10.4297	10.7785	-0.121094	0.000300688	28.3125	28.8283	141.98	150.557	223.656	232.988	297.672	299.265
168.1	1.14453	1.18979	3.57031	3.69693	10.4219	10.7737	-0.121094	0.000300512	28.293	28.8128	141.895	150.481	223.523	232.866	297.508	299.109
168.2	1.13672	1.18925	3.57031	3.69528	10.4297	10.7688	-0.132812	0.000300337	28.2812	28.7973	141.809	150.405	223.398	232.745	297.34	298.954
168.3	1.14453	1.18871	3.57031	3.69363	10.4258	10.764	-0.128906	0.000300161	28.2617	28.7818	141.723	150.329	223.285	232.623	297.172	298.798
168.4	1.14453	1.18818	3.57031	3.69198	10.4102	10.7591	-0.121094	0.000299986	28.25	28.7663	141.641	150.253	223.152	232.501	297.012	298.643
168.5	1.13672	1.18764	3.5625	3.69033	10.4023	10.7543	-0.128906	0.000299811	28.2266	28.7508	141.547	150.177	223.008	232.379	296.844	298.487
168.6	1.12891	1.18711	3.5625	3.68868	10.3984	10.7495	-0.128906	0.000299636	28.2148	28.7353	141.48	150.101	222.898	232.258	296.684	298.332
168.7	1.12891	1.18657	3.5625	3.68703	10.3906	10.7446	-0.136719	0.000299462	28.2031	28.7199	141.422	150.026	222.789	232.136	296.523	298.177
168.8	1.12891	1.18604	3.55078	3.68538	10.3906	10.7398	-0.136719	0.000299287	28.1836	28.7044	141.355	149.95	222.676	232.015	296.379	298.022
168.9	1.12891	1.1855	3.5625	3.68374	10.3906	10.7349	-0.136719	0.000299112	28.1641	28.689	141.273	149.874	222.555	231.894	296.234	297.867
169	1.11328	1.18497	3.54688	3.68209	10.3789	10.7301	-0.140625	0.000298938	28.1484	28.6735	141.184	149.799	222.441	231.772	296.07	297.712
169.1	1.10547	1.18443	3.53906	3.68044	10.3672	10.7253	-0.144531	0.000298763	28.1211	28.6581	141.094	149.723	222.309	231.651	295.902	297.557
169.2	1.10547	1.1839	3.53906	3.6788	10.3516	10.7205	-0.136719	0.000298589	28.1016	28.6426	141.02	149.647	222.199	231.53	295.746	297.403
169.3	1.10547	1.18337	3.53906	3.67716	10.3594	10.7156	-0.136719	0.000298415	28.0898	28.6272	140.934	149.572	222.078	231.409	295.598	297.248
169.4	1.10547	1.18283	3.55078	3.67551	10.3633	10.7108	-0.125	0.00029824	28.0742	28.6118	140.867	149.496	221.98	231.288	295.477	297.093
169.5	1.08594	1.1823	3.53125	3.67387	10.3359	10.706	-0.15625	0.000298066	28.0469	28.5964	140.773	149.421	221.852	231.167	295.309	296.939
169.6	1.08594	1.18177	3.52344	3.67223	10.3359	10.7012	-0.156248	0.000297892	28.0352	28.581	140.68	149.345	221.727	231.046	295.164	296.785
169.7	1.09766	1.18124	3.53516	3.67059	10.3438	10.6964	-0.136719	0.000297719	28.0273	28.5656	140.621	149.27	221.613	230.925	295.016	296.63
169.8	1.09766	1.1807	3.53516	3.66895	10.3359	10.6915	-0.136719	0.000297545	28.0156	28.5503	140.535	149.195	221.492	230.805	294.855	296.476
169.9	1.09766	1.18017	3.53516	3.66731	10.3359	10.6867	-0.136719	0.000297371	27.9961	28.5349	140.449	149.119	221.367	230.684	294.707	296.322
170	1.08984	1.17964	3.53516	3.66567	10.3203	10.6819	-0.136719	0.000297198	27.9883	28.5195	140.371	149.044	221.238	230.563	294.551	296.168
170.1	1.08984	1.17911	3.53516	3.66403	10.3125	10.6771	-0.136719	0.000297024	27.9766	28.5042	140.301	148.969	221.113	230.443	294.41	296.014
170.2	1.07813	1.17858	3.53516	3.66239	10.3047	10.6723	-0.136719	0.000296851	27.957	28.4888	140.207	148.894	221	230.322	294.266	295.861
170.3	1.09375	1.17804	3.53125	3.66076	10.3086	10.6675	-0.128906	0.000296678	27.957	28.4735	140.137	148.819	220.891	230.202	294.121	295.707
170.4	1.08594	1.17751	3.53125	3.65912	10.3008	10.6627	-0.128906	0.000296505	27.9453	28.4582	140.066	148.744	220.77	230.082	293.953	295.553
170.5	1.07812	1.17698	3.53125	3.65749	10.3008	10.6579	-0.128906	0.000296332	27.9219	28.4429	139.988	148.669	220.633	229.962	293.805	295.4
170.6	1.08594	1.17645	3.53125	3.65585	10.2852	10.6531	-0.136719	0.000296159	27.9023	28.4275	139.898	148.593	220.508	229.841	293.656	295.246
170.7	1.08594	1.17592	3.51562	3.65422	10.2812	10.6483	-0.128906	0.000295986	27.8906	28.4122	139.828	148.519	220.387	229.721	293.496	295.093
170.8	1.08594	1.17539	3.51562	3.65259	10.2734	10.6435	-0.136719	0.000295813	27.8672	28.397	139.746	148.444	220.27	229.601	293.344	294.94
170.9	1.08594	1.17486	3.51562	3.65096	10.2734	10.6387	-0.132812	0.000295641	27.8555	28.3817	139.676	148.369	220.145	229.481	293.207	294.786
171	1.07812	1.17433	3.51562	3.64932	10.2617	10.6339	-0.125	0.000295468	27.8438	28.3664	139.605	148.294	220.016	229.361	293.043	294.633
171.1	1.07812	1.1738	3.51562	3.64769	10.25	10.6291	-0.125	0.000295296	27.8242	28.3511	139.527	148.219	219.887	229.242	292.871	294.48
171.2	1.07812	1.17327	3.51562	3.64606	10.2422	10.6244	-0.125	0.000295123	27.8047	28.3359	139.457	148.144	219.77	229.122	292.703	294.327
171.3	1.07422	1.17275	3.5	3.64443	10.2383	10.6196	-0.128906	0.000294951	27.793	28.3206	139.383	148.07	219.641	229.002	292.531	294.175
171.4	1.06641	1.17222	3.49219	3.64281	10.2305	10.6148	-0.136719	0.000294779	27.7734	28.3054	139.309	147.995	219.508	228.882	292.375	294.022
171.5	1.06641	1.17169	3.48828	3.64118	10.2305	10.61	-0.136719	0.000294607	27.75	28.2901	139.25	147.92	219.387	228.763	292.223	293.869
171.6	1.07422	1.17116	3.48437	3.63955	10.2266	10.6052	-0.13672	0.000294435	27.7305	28.2749	139.176	147.846	219.277	228.643	292.062	293.717
171.7	1.05469	1.17063	3.48047	3.63792	10.2109	10.6005	-0.136719	0.000294263	27.7109	28.2597	139.098	147.771	219.148	228.524	291.902	293.564
171.8	1.0664	1.17011	3.48437	3.6363	10.2148	10.5957	-0.136719	0.000294092	27.707	28.2445	139.035	147.696	219.051	228.405	291.738	293.412
171.9	1.07031	1.16958	3.48438	3.63467	10.207	10.5909	-0.136719	0.00029392	27.6953	28.2293	138.949	147.622	218.941	228.285	291.59	293.26
172	1.07812	1.16905	3.48438	3.63305	10.2031	10.5862	-0.136719	0.000293748	27.6836	28.2141	138.859	147.547	218.832	228.166	291.445	293.107
172.1	1.08594	1.16852	3.49219	3.63143	10.2031	10.5814	-0.125	0.000293577	27.6758	28.1989	138.805	147.473	218.719	228.047	291.312	292.955
172.2	1.08594	1.168	3.49219	3.6298	10.1953	10.5766	-0.125	0.000293406	27.6641	28.1837	138.715	147.399	218.598	227.928	291.168	292.803
172.3	1.08594	1.16747	3.48438	3.62818	10.1914	10.5719	-0.125	0.000293234	27.6445	28.1686	138.637	147.324	218.48	227.809	291.012	292.651
172.4	1.07422	1.16694	3.48047	3.62656	10.1797	10.5671	-0.128906	0.000293063	27.6289	28.1534	138.555	147.25	218.355	227.69	290.871	292.5
172.5	1.06641	1.16642	3.47266	3.62494	10.1719	10.5624	-0.136719	0.000292892	27.6094	28.1382	138.465	147.176	218.215	227.571	290.715	292.348
172.6	1.05469	1.16589	3.47266	3.62332	10.1602	10.5576	-0.136719	0.000292721	27.5898	28.1231	138.379	147.102	218.102	227.452	290.562	292.196
172.7	1.05469	1.16537	3.46484	3.6217	10.1523	10.5529	-0.148438	0.000292551	27.5703	28.108	138.293	147.027	217.977	227.334	290.414	292.045
172.8	1.05469	1.16484	3.45312	3.62008	10.1523	10.5481	-0.148438	0.00029238	27.5586	28.0928	138.195	146.953	217.852	227.215	290.258	291.893
172.9	1.05469	1.16432	3.45312	3.61847	10.1523	10.5434	-0.148438	0.000292209	27.543	28.0777	138.117	146.879	217.727	227.096	290.113	291.742
173	1.04688	1.16379	3.44531	3.61685	10.1328	10.5386	-0.15625	0.000292039	27.5234	28.0626	138.039	146.805	217.59	226.978	289.969	291.59
173.1	1.04297	1.16327	3.44141	3.61523	10.1211	10.5339	-0.152343	0.000291868	27.5078	28.0475	137.953	146.731	217.473	226.859	289.805	291.439
173.2	1.04688	1.16274	3.44531	3.61362	10.1211	10.5291	-0.148438	0.000291698	27.4961	28.0324	137.871	146.657	217.355	226.741	289.648	291.288
173.3	1.04688	1.16222	3.44531	3.612	10.1133	10.5244	-0.15625	0.000291528	27.4844	28.0173	137.789	146.583	217.258	226.623	289.5	291.137
173.4	1.03906	1.1617	3.44531	3.61039	10.1055	10.5197	-0.148438	0.000291358	27.4648	28.0022	137.707	146.509	217.145	226.504	289.344	290.986
173.5	1.03906	1.16117	3.45312	3.60878	10.1055	10.5149	-0.148438	0.000291188	27.4531	27.9872	137.621	146.435	217.02	226.386	289.195	290.835
173.6	1.03906	1.16065	3.45312	3.60716	10.1016	10.5102	-0.148438	0.000291018	27.4336	27.9721	137.535	146.362	216.891	226.268	289.031	290.684
173.7	1.03906	1.16013	3.45312	3.60555	10.0938	10.5055	-0.148438	0.000290848	27.4141	27.9571	137.449	146.288	216.77	226.15	288.891	290.534
173.8	1.03906	1.1596	3.45312	3.60394	10.0859	10.5007	-0.148438	0.000290678	27.4023	27.942	137.367	146.214	216.656	226.032	288.754	290.383
173.9	1.03906	1.15908	3.45312	3.60233	10.0859	10.496	-0.140625	0.000290509	27.3828	27.927	137.289	146.14	216.527	225.914	288.617	290.233
174	1.03906	1.15856	3.44531	3.60072	10.082	10.4913	-0.140625	0.000290339	27.3711	27.9119	137.188	146.067	216.398	225.796	288.469	290.082
174.1	1.03516	1.15804	3.44531	3.59911	10.0742	10.4866	-0.140626	0.00029017	27.3555	27.8969	137.117	145.993	216.277	225.678	288.312	289.932
174.2	1.03125	1.15751	3.44141	3.5975	10.0703	10.4818	-0.152344	0.00029	27.3398	27.8819	137.047	145.919	216.152	225.561	288.164	289.782
174.3	1.01563	1.15699	3.42188	3.5959	10.0547	10.4771	-0.152344	0.000289831	27.3125	27.8669	136.977	145.846	216.023	225.443	288.008	289.631
174.4	1.02344	1.15647	3.42188	3.59429	10.0391	10.4724	-0.160156	0.000289662	27.3008	27.8519	136.895	145.772	215.895	225.326	287.852	289.481
174.5	1.03125	1.15595	3.42969	3.59268	10.0391	10.4677	-0.152344	0.000289493	27.2812	27.8369	136.824	145.699	215.777	225.208	287.707	289.331
174.6	1.03125	1.15543	3.42969	3.59108	10.0391	10.463	-0.152344	0.000289324	27.2734	27.8219	136.754	145.625	215.672	225.091	287.566	289.181
174.7	1.03125	1.15491	3.42969	3.58947	10.0391	10.4583	-0.152344	0.000289155	27.2617	27.807	136.68	145.552	215.566	224.973	287.422	289.032
174.8	1.04297	1.15439	3.43359	3.58787	10.0273	10.4536	-0.140625	0.000288987	27.2617	27.792	136.605	145.479	215.453	224.856	287.273	288.882
174.9	1.03516	1.15387	3.42578	3.58627	10.0117	10.4489	-0.148438	0.000288818	27.2344	27.7771	136.516	145.405	215.32	224.739	287.105	288.732
175	1.03516	1.15335	3.42578	3.58467	10.0117	10.4442	-0.148438	0.000288649	27.2148	27.7621	136.441	145.332	215.215	224.621	286.945	288.583
175.1	1.03516	1.15283	3.42188	3.58306	10.0078	10.4394	-0.160156	0.000288481	27.1953	27.7472	136.383	145.259	215.109	224.504	286.801	288.433
175.2	1.03516	1.15231	3.40234	3.58146	10	10.4348	-0.160156	0.000288313	27.1953	27.7322	136.293	145.186	214.992	224.387	286.66	288.284
175.3	1.02344	1.15179	3.40625	3.57986	10	10.4301	-0.148438	0.000288144	27.1641	27.7173	136.207	145.113	214.863	224.27	286.527	288.134
175.4	1.02344	1.15127	3.41406	3.57826	9.99219	10.4254	-0.160156	0.000287976	27.1523	27.7024	136.129	145.039	214.738	224.153	286.375	287.985
175.5	1.03516	1.15075	3.41406	3.57666	9.98828	10.4207	-0.15625	0.000287808	27.1367	27.6875	136.051	144.966	214.629	224.037	286.23	287.836
175.6	1.03906	1.15023	3.42187	3.57507	9.99219	10.416	-0.140627	0.00028764	27.1367	27.6726	136.004	144.893	214.531	223.92	286.09	287.687
175.7	1.03516	1.14971	3.39453	3.57347	9.98047	10.4113	-0.160156	0.000287472	27.0977	27.6577	135.922	144.82	214.395	223.803	285.926	287.538
175.8	1.04687	1.14919	3.41406	3.57187	9.99219	10.4066	-0.15625	0.000287305	27.0977	27.6428	135.848	144.747	214.293	223.686	285.77	287.389
175.9	1.04688	1.14868	3.40625	3.57028	9.99219	10.4019	-0.152344	0.000287137	27.0938	27.6279	135.777	144.674	214.184	223.57	285.621	287.24
176	1.04688	1.14816	3.40625	3.56868	9.99219	10.3972	-0.148438	0.000286969	27.0742	27.6131	135.699	144.602	214.07	223.453	285.461	287.092
176.1	1.04297	1.14764	3.40234	3.56709	9.98047	10.3926	-0.156251	0.000286802	27.0508	27.5982	135.617	144.529	213.949	223.337	285.305	286.943
176.2	1.03516	1.14712	3.39453	3.56549	9.96875	10.3879	-0.15625	0.000286635	27.0273	27.5834	135.527	144.456	213.82	223.22	285.152	286.795
176.3	1.03516	1.14661	3.39453	3.5639	9.96094	10.3832	-0.15625	0.000286467	27.0156	27.5685	135.457	144.383	213.711	223.104	285.004	286.646
176.4	1.03516	1.14609	3.39453	3.56231	9.95312	10.3785	-0.15625	0.0002863	27	27.5537	135.379	144.31	213.59	222.988	284.844	286.498
176.5	1.03906	1.14557	3.39453	3.56072	9.95312	10.3739	-0.15625	0.000286133	26.9961	27.5389	135.297	144.238	213.484	222.872	284.707	286.35
176.6	1.04688	1.14506	3.40234	3.55912	9.94922	10.3692	-0.148438	0.000285966	26.9727	27.5241	135.234	144.165	213.387	222.756	284.559	286.201
176.7	1.04687	1.14454	3.40234	3.55753	9.94141	10.3645	-0.15625	0.000285799	26.9648	27.5092	135.152	144.092	213.277	222.64	284.418	286.053
176.8	1.03906	1.14403	3.39453	3.55595	9.93359	10.3599	-0.15625	0.000285633	26.957	27.4944	135.059	144.02	213.16	222.524	284.262	285.905
176.9	1.04688	1.14351	3.40234	3.55436	9.94141	10.3552	-0.148438	0.000285466	26.9414	27.4797	134.996	143.947	213.051	222.408	284.121	285.757
177	1.03906	1.14299	3.39453	3.55277	9.92969	10.3505	-0.160156	0.000285299	26.9141	27.4649	134.922	143.875	212.941	222.292	283.961	285.61
177.1	1.02734	1.14248	3.39453	3.55118	9.92188	10.3459	-0.164062	0.000285133	26.9062	27.4501	134.859	143.802	212.809	222.176	283.816	285.462
177.2	1.03516	1.14196	3.39453	3.54959	9.92188	10.3412	-0.160156	0.000284966	26.8945	27.4353	134.789	143.73	212.699	222.06	283.688	285.314
177.3	1.03516	1.14145	3.39453	3.54801	9.91406	10.3366	-0.164062	0.0002848	26.8828	27.4206	134.719	143.658	212.59	221.945	283.527	285.167
177.4	1.02734	1.14094	3.39453	3.54642	9.91016	10.3319	-0.15625	0.000284634	26.8555	27.4058	134.648	143.585	212.48	221.829	283.379	285.019
177.5	1.02734	1.14042	3.39062	3.54484	9.90234	10.3273	-0.164062	0.000284468	26.8438	27.3911	134.582	143.513	212.359	221.714	283.227	284.872
177.6	1.02735	1.13991	3.38281	3.54325	9.89453	10.3226	-0.164061	0.000284302	26.832	27.3763	134.527	143.441	212.23	221.598	283.066	284.724
177.7	1.03125	1.13939	3.38281	3.54167	9.90625	10.318	-0.152344	0.000284136	26.8359	27.3616	134.461	143.368	212.121	221.483	282.934	284.577
177.8	1.03125	1.13888	3.38281	3.54009	9.90234	10.3133	-0.152344	0.00028397	26.8164	27.3469	134.379	143.296	212.012	221.367	282.789	284.43
177.9	1.02734	1.13837	3.37891	3.53851	9.89062	10.3087	-0.15625	0.000283804	26.8047	27.3322	134.301	143.224	211.898	221.252	282.633	284.283
178	1.01953	1.13785	3.36328	3.53693	9.88281	10.304	-0.164062	0.000283639	26.7852	27.3175	134.207	143.152	211.781	221.137	282.48	284.136
178.1	1.02734	1.13734	3.36328	3.53535	9.89062	10.2994	-0.156251	0.000283473	26.7812	27.3028	134.145	143.08	211.68	221.022	282.355	283.989
178.2	1.01953	1.13683	3.35547	3.53377	9.87109	10.2948	-0.164062	0.000283308	26.7539	27.2881	134.066	143.008	211.551	220.907	282.188	283.842
178.3	1.02734	1.13632	3.36328	3.53219	9.87109	10.2901	-0.15625	0.000283143	26.75	27.2734	133.992	142.936	211.449	220.792	282.047	283.695
178.4	1.02734	1.1358	3.36328	3.53061	9.87109	10.2855	-0.160156	0.000282977	26.7344	27.2587	133.902	142.864	211.32	220.677	281.906	283.549
178.5	1.01953	1.13529	3.35547	3.52903	9.86328	10.2809	-0.167969	0.000282812	26.7031	27.2441	133.809	142.792	211.215	220.562	281.75	283.402
178.6	1.02734	1.13478	3.36328	3.52745	9.86328	10.2763	-0.160156	0.000282647	26.6914	27.2294	133.742	142.72	211.117	220.447	281.613	283.256
178.7	1.01562	1.13427	3.36328	3.52588	9.85937	10.2716	-0.160156	0.000282482	26.6719	27.2147	133.656	142.648	211.008	220.332	281.469	283.109
178.8	1.00781	1.13376	3.35547	3.5243	9.84375	10.267	-0.167969	0.000282317	26.6523	27.2001	133.566	142.577	210.891	220.218	281.316	282.963
178.9	1.00391	1.13325	3.35156	3.52273	9.83984	10.2624	-0.171875	0.000282153	26.6289	27.1855	133.488	142.505	210.766	220.103	281.156	282.817
179	0.996094	1.13274	3.34375	3.52115	9.81641	10.2578	-0.179688	0.000281988	26.6016	27.1708	133.395	142.433	210.645	219.989	281.008	282.671
179.1	1	1.13223	3.33594	3.51958	9.8125	10.2532	-0.175779	0.000281823	26.5859	27.1562	133.324	142.361	210.516	219.874	280.871	282.525
179.2	1.01562	1.13171	3.34766	3.51801	9.82812	10.2485	-0.160156	0.000281659	26.5859	27.1416	133.273	142.29	210.406	219.76	280.758	282.379
179.3	1.01953	1.1312	3.33594	3.51644	9.81641	10.2439	-0.164062	0.000281495	26.5703	27.127	133.195	142.218	210.293	219.645	280.609	282.233
179.4	1.01562	1.13069	3.35156	3.51487	9.8125	10.2393	-0.160156	0.00028133	26.5508	27.1124	133.141	142.146	210.188	219.531	280.465	282.087
179.5	1.00781	1.13019	3.34375	3.5133	9.80078	10.2347	-0.179688	0.000281166	26.5234	27.0978	133.066	142.075	210.059	219.417	280.309	281.941
179.6	1.01562	1.12968	3.33984	3.51173	9.80078	10.2301	-0.171876	0.000281002	26.5234	27.0833	133.004	142.003	209.957	219.303	280.187	281.796
179.7	1.01172	1.12917	3.33984	3.51016	9.80469	10.2255	-0.175781	0.000280838	26.5078	27.0687	132.934	141.932	209.832	219.189	280.043	281.65
179.8	1.01172	1.12866	3.32031	3.50859	9.78125	10.2209	-0.183594	0.000280674	26.4922	27.0541	132.863	141.861	209.703	219.075	279.898	281.505
179.9	1.00391	1.12815	3.32812	3.50702	9.78125	10.2163	-0.183594	0.000280511	26.4805	27.0396	132.797	141.789	209.594	218.961	279.758	281.359
180	0.996094	1.12764	3.32812	3.50545	9.77734	10.2117	-0.179688	0.000280347	26.4688	27.025	132.738	141.718	209.488	218.847	279.617	281.214
180.1	1.00781	1.12713	3.33203	3.50389	9.78125	10.2071	-0.160157	0.000280183	26.4609	27.0105	132.699	141.647	209.398	218.733	279.484	281.069
180.2	1.00781	1.12662	3.32422	3.50232	9.76172	10.2025	-0.167969	0.00028002	26.4453	26.996	132.637	141.575	209.289	218.619	279.328	280.924
180.3	1.00781	1.12612	3.32422	3.50076	9.75391	10.1979	-0.167969	0.000279856	26.4258	26.9814	132.551	141.504	209.176	218.505	279.18	280.779
180.4	1	1.12561	3.32422	3.49919	9.75	10.1933	-0.175781	0.000279693	26.4141	26.9669	132.488	141.433	209.059	218.392	279.035	280.634
180.5	1.00781	1.1251	3.32422	3.49763	9.74219	10.1887	-0.167969	0.00027953	26.3945	26.9524	132.41	141.362	208.938	218.278	278.879	280.489
180.6	1.00781	1.12459	3.32422	3.49607	9.74219	10.1842	-0.167969	0.000279367	26.375	26.9379	132.336	141.291	208.816	218.165	278.738	280.344
180.7	1.00391	1.12409	3.32031	3.4945	9.73047	10.1796	-0.171875	0.000279204	26.3594	26.9234	132.258	141.219	208.695	218.051	278.586	280.199
180.8	1	1.12358	3.31641	3.49294	9.72266	10.175	-0.175781	0.000279041	26.3398	26.909	132.18	141.148	208.582	217.938	278.438	280.055
180.9	0.992188	1.12307	3.31641	3.49138	9.71875	10.1704	-0.171875	0.000278878	26.332	26.8945	132.094	141.077	208.484	217.825	278.297	279.91
181	0.996094	1.12257	3.30469	3.48982	9.71094	10.1658	-0.179688	0.000278715	26.3125	26.88	131.996	141.006	208.355	217.711	278.156	279.766
181.1	0.988282	1.12206	3.3125	3.48826	9.71094	10.1613	-0.171874	0.000278553	26.3008	26.8656	131.93	140.936	208.25	217.598	278.012	279.621
181.2	0.992186	1.12156	3.30859	3.4867	9.70703	10.1567	-0.160156	0.00027839	26.293	26.8511	131.859	140.865	208.145	217.485	277.875	279.477
181.3	0.984376	1.12105	3.30078	3.48515	9.69141	10.1521	-0.167969	0.000278228	26.2656	26.8367	131.766	140.794	208.016	217.372	277.738	279.333
181.4	0.984375	1.12055	3.29297	3.48359	9.69141	10.1475	-0.167969	0.000278065	26.2539	26.8222	131.688	140.723	207.906	217.259	277.609	279.189
181.5	0.984375	1.12004	3.30078	3.48203	9.6875	10.143	-0.167969	0.000277903	26.2422	26.8078	131.605	140.652	207.801	217.146	277.469	279.045
181.6	0.984375	1.11954	3.29297	3.48048	9.67188	10.1384	-0.160156	0.000277741	26.2227	26.7934	131.535	140.581	207.723	217.033	277.328	278.901
181.7	0.984375	1.11903	3.30078	3.47892	9.67188	10.1339	-0.160156	0.000277579	26.2031	26.779	131.465	140.511	207.621	216.92	277.188	278.757
181.8	0.984375	1.11853	3.30078	3.47737	9.66016	10.1293	-0.160156	0.000277417	26.1953	26.7646	131.387	140.44	207.516	216.808	277.055	278.613
181.9	0.984375	1.11802	3.30078	3.47581	9.65234	10.1247	-0.160156	0.000277255	26.1719	26.7502	131.309	140.369	207.395	216.695	276.91	278.469
182	0.984375	1.11752	3.29297	3.47426	9.65234	10.1202	-0.152344	0.000277093	26.1523	26.7358	131.246	140.299	207.246	216.582	276.766	278.326
182.1	0.980469	1.11702	3.28906	3.47271	9.63672	10.1156	-0.164062	0.000276931	26.1484	26.7214	131.172	140.228	207.133	216.47	276.613	278.182
182.2	0.976562	1.11651	3.28125	3.47116	9.64062	10.1111	-0.160156	0.00027677	26.1328	26.707	131.105	140.158	207.039	216.357	276.477	278.039
182.3	0.976562	1.11601	3.28125	3.46961	9.63281	10.1065	-0.160156	0.000276608	26.1133	26.6927	131.035	140.087	206.918	216.245	276.324	277.895
182.4	0.976562	1.11551	3.27344	3.46806	9.64453	10.102	-0.160156	0.000276447	26.0938	26.6783	130.965	140.017	206.816	216.133	276.176	277.752
182.5	0.976562	1.115	3.26953	3.46651	9.64062	10.0974	-0.160156	0.000276286	26.082	26.664	130.887	139.946	206.691	216.02	276.023	277.609
182.6	0.976562	1.1145	3.26172	3.46496	9.63281	10.0929	-0.15625	0.000276124	26.0703	26.6496	130.809	139.876	206.566	215.908	275.867	277.466
182.7	0.976561	1.114	3.26172	3.46341	9.63281	10.0883	-0.152344	0.000275963	26.0547	26.6353	130.746	139.806	206.457	215.796	275.738	277.323
182.8	0.976564	1.1135	3.25391	3.46186	9.60938	10.0838	-0.164062	0.000275802	26.0352	26.621	130.652	139.735	206.328	215.684	275.586	277.18
182.9	0.980469	1.11299	3.26562	3.46032	9.61328	10.0793	-0.144531	0.000275641	26.0352	26.6066	130.602	139.665	206.23	215.572	275.449	277.037
183	0.980469	1.11249	3.25781	3.45877	9.61328	10.0747	-0.144531	0.00027548	26.0273	26.5923	130.531	139.595	206.125	215.46	275.285	276.894
183.1	0.980469	1.11199	3.25781	3.45722	9.60547	10.0702	-0.144531	0.00027532	26.0195	26.578	130.453	139.525	206.02	215.348	275.141	276.751
183.2	0.980469	1.11149	3.25781	3.45568	9.60156	10.0657	-0.144531	0.000275159	26.0078	26.5637	130.371	139.455	205.906	215.236	275	276.609
183.3	0.984375	1.11099	3.25781	3.45414	9.59375	10.0611	-0.144531	0.000274998	25.9844	26.5494	130.301	139.385	205.785	215.124	274.859	276.466
183.4	0.996094	1.11049	3.26172	3.45259	9.59766	10.0566	-0.140625	0.000274838	25.9844	26.5352	130.23	139.315	205.684	215.013	274.727	276.324
183.5	0.976562	1.10999	3.25391	3.45105	9.58984	10.0521	-0.140625	0.000274678	25.9648	26.5209	130.16	139.244	205.555	214.901	274.574	276.181
183.6	0.976562	1.10949	3.25391	3.44951	9.58203	10.0476	-0.140625	0.000274517	25.9531	26.5066	130.086	139.174	205.441	214.789	274.426	276.039
183.7	0.976562	1.10899	3.25391	3.44797	9.57031	10.043	-0.140625	0.000274357	25.9336	26.4924	130.008	139.105	205.336	214.678	274.297	275.897
183.8	0.984375	1.10849	3.25391	3.44643	9.56641	10.0385	-0.136719	0.000274197	25.9219	26.4781	129.938	139.035	205.215	214.566	274.152	275.754
183.9	0.984375	1.10799	3.25391	3.44489	9.55859	10.034	-0.128906	0.000274037	25.8945	26.4639	129.867	138.965	205.098	214.455	274.008	275.612
184	0.96875	1.10749	3.24609	3.44335	9.55078	10.0295	-0.140625	0.000273877	25.8867	26.4497	129.789	138.895	204.98	214.344	273.859	275.47
184.1	0.96875	1.10699	3.23438	3.44181	9.55078	10.025	-0.160156	0.000273717	25.875	26.4354	129.723	138.825	204.859	214.232	273.715	275.329
184.2	0.968749	1.10649	3.24609	3.44027	9.55078	10.0205	-0.15625	0.000273558	25.8438	26.4212	129.668	138.755	204.742	214.121	273.57	275.187
184.3	0.964844	1.10599	3.24219	3.43873	9.53906	10.0159	-0.152344	0.000273398	25.832	26.407	129.594	138.686	204.645	214.01	273.422	275.045
184.4	0.964844	1.10549	3.21875	3.4372	9.52734	10.0114	-0.160156	0.000273238	25.8125	26.3928	129.508	138.616	204.527	213.899	273.25	274.903
184.5	0.964844	1.105	3.21094	3.43566	9.51172	10.0069	-0.160156	0.000273079	25.793	26.3786	129.43	138.546	204.414	213.788	273.121	274.762
184.6	0.964846	1.1045	3.21094	3.43413	9.51172	10.0024	-0.160154	0.00027292	25.7852	26.3644	129.355	138.477	204.313	213.677	272.984	274.62
184.7	0.976562	1.104	3.22266	3.43259	9.52344	9.99793	-0.148438	0.00027276	25.7852	26.3502	129.285	138.407	204.219	213.566	272.84	274.479
184.8	0.976562	1.1035	3.21484	3.43106	9.52344	9.99343	-0.144531	0.000272601	25.7734	26.3361	129.211	138.337	204.109	213.455	272.699	274.337
184.9	0.976562	1.10301	3.21484	3.42953	9.51562	9.98893	-0.136719	0.000272442	25.7539	26.3219	129.125	138.268	204.012	213.344	272.555	274.196
185	0.976562	1.10251	3.21484	3.42799	9.51172	9.98444	-0.136719	0.000272283	25.7461	26.3078	129.047	138.198	203.91	213.234	272.441	274.055
185.1	0.980468	1.10201	3.21484	3.42646	9.50391	9.97994	-0.144532	0.000272124	25.7344	26.2936	128.977	138.129	203.801	213.123	272.301	273.914
185.2	0.984374	1.10151	3.21094	3.42493	9.48828	9.97545	-0.140625	0.000271965	25.7109	26.2795	128.895	138.06	203.699	213.012	272.156	273.773
185.3	0.980469	1.10102	3.20313	3.4234	9.48047	9.97096	-0.152344	0.000271807	25.6992	26.2653	128.813	137.99	203.59	212.902	272.023	273.632
185.4	0.972656	1.10052	3.20703	3.42187	9.47656	9.96648	-0.132812	0.000271648	25.6914	26.2512	128.762	137.921	203.477	212.791	271.887	273.491
185.5	0.972656	1.10003	3.19922	3.42034	9.47656	9.96199	-0.132812	0.00027149	25.6797	26.2371	128.695	137.852	203.367	212.681	271.758	273.35
185.6	0.964845	1.09953	3.19141	3.41881	9.46094	9.95751	-0.140624	0.000271331	25.6523	26.223	128.617	137.782	203.238	212.571	271.605	273.21
185.7	0.972656	1.09903	3.19922	3.41729	9.46875	9.95303	-0.132812	0.000271173	25.6523	26.2089	128.551	137.713	203.137	212.46	271.473	273.069
185.8	0.984375	1.09854	3.19141	3.41576	9.46094	9.94855	-0.132812	0.000271015	25.6406	26.1948	128.488	137.644	203.027	212.35	271.348	272.929
185.9	0.972656	1.09804	3.19141	3.41423	9.46094	9.94407	-0.132812	0.000270857	25.6289	26.1807	128.43	137.575	202.918	212.24	271.207	272.788
186	0.964844	1.09755	3.19141	3.41271	9.45703	9.9396	-0.140625	0.000270698	25.6133	26.1666	128.379	137.506	202.805	212.13	271.07	272.648
186.1	0.972655	1.09705	3.19141	3.41118	9.44922	9.93512	-0.140626	0.000270541	25.6016	26.1526	128.328	137.437	202.699	212.02	270.902	272.507
186.2	0.964844	1.09656	3.18359	3.40966	9.44141	9.93065	-0.148438	0.000270383	25.582	26.1385	128.258	137.368	202.594	211.91	270.75	272.367
186.3	0.964844	1.09607	3.18359	3.40814	9.44141	9.92618	-0.148438	0.000270225	25.5664	26.1244	128.176	137.299	202.488	211.8	270.609	272.227
186.4	0.96875	1.09557	3.17188	3.40661	9.43359	9.92172	-0.148438	0.000270067	25.5508	26.1104	128.109	137.23	202.379	211.69	270.473	272.087
186.5	0.976562	1.09508	3.17188	3.40509	9.43359	9.91725	-0.144531	0.00026991	25.5312	26.0963	128.039	137.161	202.262	211.581	270.32	271.947
186.6	0.976562	1.09458	3.16797	3.40357	9.43359	9.91279	-0.140625	0.000269752	25.5234	26.0823	127.973	137.092	202.164	211.471	270.176	271.807
186.7	0.976562	1.09409	3.15234	3.40205	9.42969	9.90833	-0.144531	0.000269595	25.5117	26.0683	127.895	137.023	202.059	211.361	270.02	271.667
186.8	0.964844	1.0936	3.15234	3.40053	9.42188	9.90387	-0.136719	0.000269437	25.5039	26.0543	127.824	136.954	201.949	211.252	269.879	271.528
186.9	0.964844	1.09311	3.15234	3.39901	9.42188	9.89941	-0.136719	0.00026928	25.4922	26.0403	127.742	136.885	201.84	211.142	269.738	271.388
187	0.960938	1.09261	3.14844	3.39749	9.41797	9.89496	-0.140625	0.000269123	25.4766	26.0263	127.656	136.817	201.727	211.033	269.594	271.249
187.1	0.96875	1.09212	3.15234	3.39597	9.41406	9.89051	-0.136719	0.000268966	25.4727	26.0123	127.594	136.748	201.633	210.923	269.449	271.109
187.2	0.976562	1.09163	3.15234	3.39446	9.40234	9.88605	-0.140625	0.000268809	25.4531	25.9983	127.504	136.679	201.527	210.814	269.312	270.97
187.3	0.976562	1.09114	3.15234	3.39294	9.39844	9.88161	-0.148438	0.000268652	25.4414	25.9843	127.422	136.611	201.41	210.705	269.18	270.83
187.4	0.960938	1.09064	3.14453	3.39142	9.38281	9.87716	-0.15625	0.000268495	25.418	25.9703	127.352	136.542	201.285	210.595	269.047	270.691
187.5	0.96875	1.09015	3.14453	3.38991	9.38281	9.87272	-0.15625	0.000268339	25.4062	25.9564	127.281	136.474	201.184	210.486	268.902	270.552
187.6	0.96875	1.08966	3.14453	3.38839	9.38281	9.86827	-0.15625	0.000268182	25.3945	25.9424	127.211	136.405	201.09	210.377	268.777	270.413
187.7	0.968751	1.08917	3.14453	3.38688	9.375	9.86383	-0.164062	0.000268026	25.3867	25.9285	127.129	136.336	200.961	210.268	268.641	270.274
187.8	0.980468	1.08868	3.14062	3.38537	9.37891	9.85939	-0.152344	0.000267869	25.3828	25.9145	127.07	136.268	200.871	210.159	268.516	270.135
187.9	0.988281	1.08819	3.14062	3.38386	9.37109	9.85496	-0.160156	0.000267713	25.375	25.9006	127	136.2	200.77	210.05	268.367	269.996
188	0.984375	1.0877	3.13672	3.38234	9.35547	9.85052	-0.160156	0.000267557	25.3594	25.8867	126.938	136.131	200.672	209.941	268.223	269.857
188.1	0.976562	1.08721	3.12891	3.38083	9.33984	9.84609	-0.160156	0.000267401	25.3398	25.8727	126.863	136.063	200.543	209.833	268.086	269.719
188.2	0.964844	1.08672	3.12891	3.37932	9.33984	9.84166	-0.160156	0.000267245	25.3242	25.8588	126.793	135.995	200.422	209.724	267.957	269.58
188.3	0.964844	1.08623	3.12109	3.37781	9.33984	9.83723	-0.160156	0.000267089	25.3125	25.8449	126.719	135.926	200.293	209.615	267.828	269.441
188.4	0.976562	1.08574	3.12109	3.3763	9.33203	9.8328	-0.160156	0.000266933	25.3008	25.831	126.664	135.858	200.188	209.507	267.688	269.303
188.5	0.957031	1.08525	3.11328	3.37479	9.30859	9.82838	-0.160156	0.000266777	25.2734	25.8171	126.586	135.79	200.086	209.398	267.543	269.165
188.6	0.957031	1.08476	3.10547	3.37329	9.30078	9.82396	-0.160156	0.000266621	25.2656	25.8033	126.516	135.722	199.98	209.289	267.418	269.026
188.7	0.957031	1.08427	3.10547	3.37178	9.30078	9.81954	-0.160156	0.000266466	25.2539	25.7894	126.445	135.654	199.887	209.181	267.281	268.888
188.8	0.964844	1.08378	3.10547	3.37027	9.30078	9.81512	-0.167969	0.00026631	25.2461	25.7755	126.375	135.586	199.777	209.073	267.152	268.75
188.9	0.964844	1.08329	3.10547	3.36877	9.30078	9.8107	-0.167969	0.000266155	25.2344	25.7617	126.305	135.517	199.672	208.964	267.023	268.612
189	0.960938	1.08281	3.09766	3.36726	9.28906	9.80629	-0.171875	0.000266	25.207	25.7478	126.223	135.449	199.562	208.856	266.898	268.474
189.1	0.953125	1.08232	3.08203	3.36576	9.28125	9.80187	-0.179688	0.000265844	25.1797	25.734	126.145	135.381	199.434	208.748	266.766	268.336
189.2	0.953125	1.08183	3.08203	3.36425	9.28125	9.79746	-0.179688	0.000265689	25.1719	25.7201	126.059	135.314	199.328	208.64	266.625	268.198
189.3	0.953125	1.08134	3.08203	3.36275	9.27734	9.79306	-0.179688	0.000265534	25.1602	25.7063	125.98	135.246	199.238	208.532	266.488	268.06
189.4	0.964844	1.08086	3.09375	3.36125	9.28125	9.78865	-0.167969	0.000265379	25.1602	25.6925	125.93	135.178	199.148	208.424	266.359	267.923
189.5	0.957031	1.08037	3.09375	3.35975	9.27344	9.78424	-0.167969	0.000265224	25.1367	25.6787	125.836	135.11	199.039	208.316	266.219	267.785
189.6	0.957031	1.07988	3.09375	3.35825	9.27344	9.77984	-0.167969	0.00026507	25.1328	25.6649	125.762	135.042	198.934	208.208	266.09	267.648
189.7	0.957031	1.07939	3.09375	3.35674	9.26562	9.77544	-0.167969	0.000264915	25.1133	25.6511	125.707	134.974	198.824	208.1	265.961	267.51
189.8	0.945312	1.07891	3.08203	3.35525	9.26562	9.77104	-0.167969	0.00026476	25.1016	25.6373	125.641	134.907	198.703	207.992	265.824	267.373
189.9	0.945312	1.07842	3.08203	3.35375	9.26562	9.76664	-0.167969	0.000264606	25.0859	25.6235	125.582	134.839	198.605	207.885	265.699	267.236
190	0.949219	1.07794	3.08203	3.35225	9.26172	9.76225	-0.167969	0.000264451	25.0742	25.6097	125.527	134.771	198.48	207.777	265.562	267.098
190.1	0.94922	1.07745	3.07422	3.35075	9.24609	9.75786	-0.17578	0.000264297	25.0586	25.596	125.449	134.704	198.352	207.67	265.418	266.961
190.2	0.957031	1.07696	3.08203	3.34925	9.24219	9.75347	-0.167969	0.000264143	25.0547	25.5822	125.391	134.636	198.258	207.562	265.285	266.824
190.3	0.957031	1.07648	3.08203	3.34776	9.24219	9.74908	-0.167969	0.000263989	25.043	25.5684	125.332	134.569	198.18	207.455	265.16	266.687
190.4	0.957031	1.07599	3.08203	3.34626	9.23828	9.74469	-0.179688	0.000263835	25.0117	25.5547	125.277	134.501	198.059	207.347	265.035	266.55
190.5	0.953125	1.07551	3.07812	3.34477	9.22656	9.74031	-0.183594	0.000263681	25	25.541	125.199	134.434	197.949	207.24	264.906	266.414
190.6	0.945312	1.07502	3.07031	3.34327	9.21875	9.73592	-0.191406	0.000263527	24.9805	25.5272	125.137	134.366	197.852	207.133	264.773	266.277
190.7	0.945312	1.07454	3.05859	3.34178	9.21094	9.73154	-0.1875	0.000263373	24.9609	25.5135	125.066	134.299	197.762	207.025	264.645	266.14
190.8	0.933594	1.07406	3.05859	3.34029	9.21094	9.72716	-0.179688	0.000263219	24.9492	25.4998	124.984	134.231	197.672	206.918	264.5	266.004
190.9	0.945312	1.07357	3.05859	3.33879	9.20703	9.72279	-0.179688	0.000263066	24.9258	25.4861	124.914	134.164	197.566	206.811	264.344	265.867
191	0.933594	1.07309	3.05859	3.3373	9.19922	9.71841	-0.179688	0.000262912	24.9141	25.4724	124.848	134.097	197.461	206.704	264.188	265.731
191.1	0.933594	1.0726	3.05859	3.33581	9.19922	9.71404	-0.183594	0.000262759	24.9023	25.4587	124.789	134.029	197.359	206.597	264.059	265.594
191.2	0.925781	1.07212	3.0625	3.33432	9.17969	9.70967	-0.1875	0.000262606	24.8828	25.445	124.727	133.962	197.266	206.49	263.938	265.458
191.3	0.933594	1.07164	3.06641	3.33283	9.17969	9.7053	-0.179688	0.000262452	24.8633	25.4313	124.637	133.895	197.156	206.383	263.797	265.322
191.4	0.929688	1.07115	3.05469	3.33134	9.17578	9.70093	-0.183593	0.000262299	24.8477	25.4177	124.563	133.828	197.047	206.277	263.668	265.186
191.5	0.921875	1.07067	3.04688	3.32985	9.16797	9.69657	-0.199219	0.000262146	24.8203	25.404	124.488	133.761	196.938	206.17	263.531	265.05
191.6	0.921877	1.07019	3.04688	3.32836	9.16406	9.6922	-0.199217	0.000261993	24.8086	25.3903	124.422	133.694	196.84	206.063	263.387	264.914
191.7	0.925781	1.06971	3.04297	3.32688	9.16016	9.68784	-0.1875	0.00026184	24.8008	25.3767	124.355	133.627	196.746	205.957	263.266	264.778
191.8	0.925781	1.06922	3.04297	3.32539	9.16797	9.68348	-0.1875	0.000261687	24.7852	25.363	124.309	133.56	196.637	205.85	263.137	264.642
191.9	0.925781	1.06874	3.04297	3.32391	9.16797	9.67913	-0.1875	0.000261535	24.7812	25.3494	124.227	133.493	196.531	205.744	263.012	264.507
192	0.917969	1.06826	3.03516	3.32242	9.14453	9.67477	-0.195312	0.000261382	24.7617	25.3358	124.141	133.426	196.422	205.637	262.883	264.371
192.1	0.917969	1.06778	3.03516	3.32094	9.14062	9.67042	-0.207031	0.00026123	24.7422	25.3222	124.059	133.359	196.324	205.531	262.758	264.235
192.2	0.917969	1.0673	3.03516	3.31945	9.13281	9.66607	-0.207031	0.000261077	24.7227	25.3085	123.988	133.292	196.242	205.424	262.629	264.1
192.3	0.917969	1.06682	3.03516	3.31797	9.13281	9.66172	-0.199219	0.000260925	24.7148	25.2949	123.926	133.225	196.141	205.318	262.5	263.965
192.4	0.917969	1.06634	3.04297	3.31649	9.13281	9.65737	-0.199219	0.000260773	24.7031	25.2814	123.875	133.158	196.043	205.212	262.375	263.829
192.5	0.917969	1.06586	3.04297	3.31501	9.13281	9.65302	-0.199219	0.00026062	24.6758	25.2678	123.809	133.091	195.949	205.106	262.25	263.694
192.6	0.90625	1.06538	3.04297	3.31352	9.125	9.64868	-0.199219	0.000260468	24.668	25.2542	123.746	133.025	195.836	205	262.109	263.559
192.7	0.90625	1.06489	3.04297	3.31204	9.12109	9.64434	-0.199219	0.000260316	24.6562	25.2406	123.691	132.958	195.73	204.894	261.969	263.424
192.8	0.90625	1.06441	3.04297	3.31056	9.11328	9.64	-0.195312	0.000260164	24.6445	25.227	123.609	132.891	195.609	204.788	261.84	263.289
192.9	0.90625	1.06394	3.04297	3.30909	9.11328	9.63566	-0.1875	0.000260013	24.625	25.2135	123.547	132.825	195.5	204.682	261.699	263.154
193	0.90625	1.06346	3.03125	3.30761	9.10938	9.63133	-0.199219	0.000259861	24.6055	25.1999	123.492	132.758	195.391	204.576	261.559	263.019
193.1	0.906249	1.06298	3.03125	3.30613	9.10156	9.62699	-0.199219	0.000259709	24.5977	25.1864	123.434	132.692	195.285	204.47	261.414	262.884
193.2	0.902343	1.0625	3.02734	3.30465	9.09766	9.62266	-0.203126	0.000259558	24.582	25.1728	123.367	132.625	195.16	204.365	261.27	262.749
193.3	0.886719	1.06202	3.01953	3.30318	9.08203	9.61833	-0.210936	0.000259406	24.5625	25.1593	123.297	132.559	195.031	204.259	261.133	262.615
193.4	0.894531	1.06154	3.01953	3.3017	9.08203	9.614	-0.210938	0.000259255	24.543	25.1458	123.227	132.492	194.926	204.153	260.988	262.48
193.5	0.894533	1.06106	3.01953	3.30023	9.07813	9.60968	-0.210936	0.000259104	24.5352	25.1323	123.156	132.426	194.816	204.048	260.836	262.346
193.6	0.902344	1.06058	3.02344	3.29875	9.07031	9.60535	-0.199219	0.000258952	24.5352	25.1188	123.098	132.359	194.719	203.942	260.703	262.211
193.7	0.898438	1.06011	3.02344	3.29728	9.07031	9.60103	-0.195312	0.000258801	24.5039	25.1053	123.027	132.293	194.617	203.837	260.562	262.077
193.8	0.90625	1.05963	3.02344	3.2958	9.07031	9.59671	-0.1875	0.00025865	24.4922	25.0918	122.949	132.227	194.527	203.732	260.43	261.943
193.9	0.90625	1.05915	3.02344	3.29433	9.0625	9.5924	-0.1875	0.000258499	24.4766	25.0783	122.879	132.16	194.422	203.626	260.301	261.808
194	0.898438	1.05867	3.01562	3.29286	9.04688	9.58808	-0.195312	0.000258348	24.457	25.0648	122.801	132.094	194.316	203.521	260.152	261.674
194.1	0.898438	1.0582	3.01562	3.29139	9.04297	9.58376	-0.195312	0.000258198	24.4453	25.0513	122.719	132.028	194.211	203.416	260.023	261.54
194.2	0.898438	1.05772	3.00391	3.28992	9.04297	9.57945	-0.195312	0.000258047	24.4375	25.0379	122.648	131.962	194.102	203.311	259.891	261.406
194.3	0.898439	1.05724	3.00391	3.28845	9.03516	9.57514	-0.203125	0.000257897	24.4258	25.0244	122.566	131.896	193.996	203.206	259.762	261.272
194.4	0.906249	1.05677	3.01562	3.28698	9.04297	9.57083	-0.187501	0.000257746	24.4141	25.011	122.492	131.829	193.898	203.101	259.633	261.139
194.5	0.898438	1.05629	3.02344	3.28551	9.03125	9.56653	-0.1875	0.000257596	24.4062	24.9975	122.43	131.763	193.793	202.996	259.508	261.005
194.6	0.898436	1.05581	3.02344	3.28404	9.02344	9.56222	-0.187501	0.000257445	24.3828	24.9841	122.352	131.697	193.687	202.891	259.379	260.871
194.7	0.890626	1.05534	3.01563	3.28258	9.01563	9.55792	-0.191405	0.000257295	24.3672	24.9707	122.281	131.631	193.57	202.786	259.242	260.738
194.8	0.898438	1.05486	3.02344	3.28111	9.01562	9.55362	-0.175782	0.000257145	24.3633	24.9572	122.219	131.565	193.465	202.681	259.125	260.604
194.9	0.898438	1.05439	3.02344	3.27964	9.01172	9.54932	-0.175781	0.000256995	24.3516	24.9438	122.152	131.499	193.383	202.577	259.004	260.471
195	0.898438	1.05391	3.02344	3.27818	9.00391	9.54503	-0.167969	0.000256845	24.3359	24.9304	122.102	131.434	193.277	202.472	258.871	260.337
195.1	0.898438	1.05344	3.02344	3.27671	9.00391	9.54073	-0.179688	0.000256695	24.332	24.917	122.031	131.368	193.16	202.367	258.742	260.204
195.2	0.898439	1.05296	3.01562	3.27525	9	9.53644	-0.179686	0.000256545	24.3203	24.9036	121.965	131.302	193.055	202.263	258.605	260.071
195.3	0.910156	1.05249	3.02734	3.27379	9.00391	9.53215	-0.167971	0.000256396	24.3086	24.8902	121.902	131.236	192.977	202.158	258.492	259.938
195.4	0.910156	1.05201	3.02734	3.27232	8.99219	9.52786	-0.167969	0.000256246	24.3125	24.8769	121.855	131.17	192.875	202.054	258.363	259.805
195.5	0.910156	1.05154	3.01562	3.27086	8.98438	9.52357	-0.171875	0.000256096	24.2852	24.8635	121.801	131.105	192.777	201.95	258.242	259.672
195.6	0.898437	1.05106	3.01562	3.2694	8.99219	9.51929	-0.164063	0.000255947	24.2656	24.8501	121.734	131.039	192.687	201.845	258.109	259.539
195.7	0.906249	1.05059	3.01172	3.26794	8.96875	9.515	-0.16797	0.000255798	24.2539	24.8368	121.676	130.973	192.594	201.741	257.977	259.406
195.8	0.88672	1.05012	3.00391	3.26648	8.96094	9.51072	-0.17578	0.000255648	24.2344	24.8234	121.602	130.908	192.492	201.637	257.828	259.273
195.9	0.906249	1.04964	3.01172	3.26502	8.96875	9.50644	-0.16797	0.000255499	24.2344	24.8101	121.539	130.842	192.387	201.533	257.699	259.141
196	0.894531	1.04917	3.01172	3.26356	8.96875	9.50217	-0.167969	0.00025535	24.2227	24.7968	121.477	130.777	192.277	201.429	257.559	259.008
196.1	0.894531	1.0487	3.01172	3.2621	8.96094	9.49789	-0.167969	0.000255201	24.207	24.7834	121.414	130.711	192.168	201.325	257.43	258.876
196.2	0.894531	1.04823	3.01172	3.26065	8.96094	9.49362	-0.179688	0.000255052	24.2031	24.7701	121.344	130.646	192.082	201.221	257.305	258.743
196.3	0.90625	1.04775	3.01172	3.25919	8.95703	9.48935	-0.179688	0.000254903	24.1914	24.7568	121.273	130.58	191.98	201.117	257.18	258.611
196.4	0.902344	1.04728	3.01172	3.25773	8.94922	9.48508	-0.179688	0.000254755	24.1719	24.7435	121.207	130.515	191.883	201.013	257.043	258.479
196.5	0.90625	1.04681	3.02344	3.25628	8.96094	9.48081	-0.167969	0.000254606	24.1758	24.7302	121.156	130.449	191.781	200.909	256.934	258.346
196.6	0.910155	1.04634	3.01562	3.25482	8.95312	9.47654	-0.16797	0.000254457	24.1523	24.7169	121.078	130.384	191.687	200.805	256.816	258.214
196.7	0.910156	1.04587	3.01172	3.25337	8.9375	9.47228	-0.167969	0.000254309	24.1367	24.7036	121	130.319	191.574	200.702	256.684	258.082
196.8	0.898439	1.04539	3.00391	3.25192	8.93359	9.46802	-0.167969	0.00025416	24.1328	24.6903	120.926	130.253	191.469	200.598	256.547	257.95
196.9	0.917968	1.04492	3.01172	3.25046	8.93359	9.46376	-0.160157	0.000254012	24.125	24.6771	120.867	130.188	191.371	200.495	256.441	257.818
197	0.914061	1.04445	3	3.24901	8.91797	9.4595	-0.164064	0.000253864	24.1094	24.6638	120.793	130.123	191.277	200.391	256.312	257.686
197.1	0.894533	1.04398	2.99219	3.24756	8.90625	9.45524	-0.179686	0.000253716	24.0898	24.6506	120.711	130.058	191.176	200.288	256.176	257.555
197.2	0.917969	1.04351	3.0039	3.24611	8.91016	9.45099	-0.167969	0.000253568	24.0938	24.6373	120.672	129.993	191.109	200.184	256.035	257.423
197.3	0.917968	1.04304	3.00781	3.24466	8.90234	9.44674	-0.167969	0.00025342	24.082	24.6241	120.609	129.928	190.992	200.081	255.91	257.291
197.4	0.914063	1.04257	3.01172	3.24321	8.89844	9.44249	-0.171874	0.000253272	24.0586	24.6108	120.535	129.863	190.887	199.978	255.781	257.16
197.5	0.906252	1.0421	2.99219	3.24176	8.89063	9.43824	-0.191404	0.000253124	24.043	24.5976	120.461	129.797	190.781	199.875	255.648	257.028
197.6	0.917969	1.04163	3.00391	3.24031	8.89844	9.43399	-0.179688	0.000252976	24.043	24.5844	120.418	129.732	190.688	199.772	255.523	256.897
197.7	0.917969	1.04116	3.00391	3.23886	8.89062	9.42975	-0.175781	0.000252829	24.0312	24.5712	120.34	129.668	190.574	199.668	255.402	256.766
197.8	0.917969	1.04069	3.00391	3.23742	8.90234	9.42551	-0.167969	0.000252681	24.0078	24.558	120.277	129.603	190.48	199.565	255.266	256.634
197.9	0.917969	1.04022	3.00391	3.23597	8.88281	9.42127	-0.167969	0.000252534	24.0039	24.5448	120.207	129.538	190.375	199.462	255.141	256.503
198	0.917969	1.03975	3.00391	3.23452	8.88281	9.41703	-0.167969	0.000252386	23.9844	24.5316	120.141	129.473	190.262	199.36	255.008	256.372
198.1	0.917969	1.03929	3.00391	3.23308	8.87891	9.41279	-0.167969	0.000252239	23.9766	24.5184	120.078	129.408	190.16	199.257	254.879	256.241
198.2	0.917969	1.03882	3.01172	3.23164	8.87109	9.40855	-0.167969	0.000252092	23.9648	24.5052	120	129.343	190.051	199.154	254.746	256.11
198.3	0.925783	1.03835	3.00391	3.23019	8.8711	9.40432	-0.167969	0.000251945	23.957	24.4921	119.93	129.278	189.953	199.051	254.645	255.979
198.4	0.929686	1.03788	3.01562	3.22875	8.88281	9.40009	-0.156252	0.000251798	23.957	24.4789	119.863	129.214	189.859	198.948	254.531	255.848
198.5	0.92578	1.03741	3.01172	3.22731	8.87109	9.39586	-0.160157	0.000251651	23.9336	24.4658	119.801	129.149	189.75	198.846	254.391	255.718
198.6	0.917969	1.03695	3.00391	3.22586	8.85938	9.39163	-0.167969	0.000251504	23.9141	24.4526	119.727	129.084	189.641	198.743	254.254	255.587
198.7	0.91797	1.03648	2.99219	3.22442	8.85156	9.38741	-0.167968	0.000251357	23.9023	24.4395	119.648	129.02	189.543	198.641	254.133	255.456
198.8	0.933594	1.03601	3	3.22298	8.85938	9.38318	-0.152345	0.000251211	23.8828	24.4263	119.605	128.955	189.461	198.538	254.012	255.326
198.9	0.933594	1.03554	3	3.22154	8.85938	9.37896	-0.152344	0.000251064	23.8711	24.4132	119.527	128.891	189.359	198.436	253.891	255.195
199	0.933594	1.03508	3	3.2201	8.85156	9.37474	-0.152344	0.000250918	23.8594	24.4001	119.465	128.826	189.27	198.334	253.75	255.065
199.1	0.925783	1.03461	3	3.21866	8.84766	9.37053	-0.148436	0.000250771	23.8398	24.387	119.383	128.762	189.172	198.231	253.633	254.935
199.2	0.945312	1.03414	3.01172	3.21723	8.85156	9.36631	-0.128906	0.000250625	23.8438	24.3739	119.328	128.697	189.082	198.129	253.52	254.805
199.3	0.945314	1.03368	3.01172	3.21579	8.84375	9.3621	-0.128906	0.000250479	23.832	24.3608	119.27	128.633	188.98	198.027	253.391	254.674
199.4	0.953124	1.03321	3.00781	3.21435	8.84766	9.35788	-0.121095	0.000250332	23.8203	24.3477	119.219	128.568	188.891	197.925	253.258	254.544
199.5	0.953125	1.03275	3	3.21292	8.83984	9.35367	-0.121094	0.000250186	23.8125	24.3346	119.152	128.504	188.801	197.823	253.129	254.414
199.6	0.953125	1.03228	3	3.21148	8.83984	9.34947	-0.128906	0.00025004	23.793	24.3215	119.074	128.44	188.699	197.721	252.988	254.284
[truncated: 3,995 more rows]

## Sheet: Supplementary Figure 2
Supplementary Figure 2B
No transfection	Mock transfection	VHHGFP	T21RBCC-VHHGFP	VHHGFP-T21RBCC	VHHHuR	T21RBCC-VHHHuR	VHHHuR-T21RBCC
1.24442	1	0.955638	0.754948	0.913706	0.789158	0.105843	0.23488
1.10591	1	1.01548	0.747515	0.82672	0.745338	0.0214138	0.186093
0.855693	1	1.32596	1.57934	1.37256	1.0995	0.228966	0.292623
Supplementary Figure 2D
No transfection	Mock transfection	VHHGFP	T21RBCC-VHHGFP	VHHGFP-T21RBCC	VHHHuR	T21RBCC-VHHHuR	VHHHuR-T21RBCC
1.12421	1	0.877234	1.01379	1.075	0.803437	0.0219462	0.156894
0.941152	1	1.0198	0.962532	1.05151	0.885283	0.0646238	0.169113
1.07363	1	0.909962	1.10204	1.0364	0.67017	0.0871453	0.221583
Supplementary Figure 2F
No transfection	Mock transfection	VHHGFP	T21RBCC-VHHGFP	VHHGFP-T21RBCC	VHHHuR	T21RBCC-VHHHuR	VHHHuR-T21RBCC
6661.71	6830.17	8354.61	8337.14	7489.21	7683.39	3327.73	4485.21
8772.72	8833.13	9247.36	8905.35	8671.99	8393.4	867.673	1762.24
7959.3	8296.69	9914.28	9434.31	9513.46	8250.19	783.863	1665.43

## Sheet: Supplementary Figure 3
Supplementary Figure 3B
-DOX	0h +DOX	2h +DOX	4h +DOX	8h +DOX	16h +DOX	24h +DOX
1	0.940191	0.993004	1.0305	1.06472	0.725302	0.498947
1	1.17667	0.962025	1.15489	0.648459	0.487901	0.320928
1	0.837134	0.862052	0.78965	0.620568	0.494464	0.383451
Supplementary Figure 3D
0h -DOX	0h +DOX	24h +DOX	48h +DOX	72h +DOX
1	0.975317	0.437199	0.163191	0.151305
1	1.04286	0.358177	0.16963	0.234024

## Sheet: Supplementary Figure 4
Supplementary Figure 4
Replicate 1							Normalisation to Actin		Normalisation to Parental HCT116
Contents	Dox	Lane	Actin	CDK2 pTyr15	pHH3	Actin normalisation	Norm CDK2	Norm pHH3	Norm CDK2	Norm pHH3
Parental HCT116	-	L01	589	436	2570	1	436	2570	0.895026	0.945168
Parental HCT116	+	L02	717	593	3310	0.821478	487.137	2719.09	1	1
T21RBCC-VHHGFP	-	L03	929	713	3810	0.634015	452.053	2415.6	0.927979	0.888383
T21RBCC-VHHGFP	+	L04	711	484	3850	0.828411	400.951	3189.38	0.823077	1.17296
VHHHuR	-	L05	844	435	4520	0.697867	303.572	3154.36	0.623177	1.16008
VHHHuR	+	L06	864	457	4200	0.681713	311.543	2863.19	0.639539	1.053
T21RBCC-VHHHuR	-	L07	794	261	4240	0.741814	193.613	3145.29	0.397452	1.15674
T21RBCC-VHHHuR	+	L08	317	37.7	152	1.85804	70.0483	282.423	0.143796	0.103866
Replicate 2							Normalisation to Actin		Normalisation to to Parental HCT116
Contents	Dox	Lane	Actin	CDK2 pTyr15	pHH3	Actin norm	Norm CDK2	Norm pHH3	Norm CDK2	Norm pHH3
Parental HCT116	-	L01	351	199	700	1	199	700	1	1
Parental HCT116	+	L02	357	202	708	0.983193	198.605	696.101	0.998015	0.99443
VHHHuR	-	L03	405	194	943	0.866667	168.133	817.267	0.844891	1.16752
VHHHuR	+	L04	416	206	1000	0.84375	173.812	843.75	0.87343	1.20536
T21RBCC-VHHGFP	-	L05	451	259	688	0.778271	201.572	535.45	1.01292	0.764929
T21RBCC-VHHGFP	+	L06	428	229	1390	0.820093	187.801	1139.93	0.943726	1.62847
T21RBCC-VHHHuR	-	L07	379	126	728	0.926121	116.691	674.216	0.586388	0.963166
T21RBCC-VHHHuR	+	L08	143	17.4	44.4	2.45455	42.7091	108.982	0.214619	0.155688
Replicate 3							Normalisation to Actin		Normalisation to to Parental HCT116
Contents	Dox	Lane	Actin	CDK2 pTyr15	pHH3	Actin norm	Norm CDK2	Norm pHH3	Norm CDK2	Norm pHH3
Parental HCT116	-	L01	573	334	1690	1	334	1690	1	1
Parental HCT116	+	L02	563	293	1550	1.01776	298.204	1577.53	0.892827	0.93345
VHHHuR	-	L03	579	254	1640	0.989637	251.368	1623.01	0.752598	0.960358
VHHHuR	+	L04	545	202	1200	1.05138	212.378	1261.65	0.635862	0.746539
T21RBCC-VHHGFP	-	L05	646	218	1450	0.886997	193.365	1286.15	0.578938	0.761033
T21RBCC-VHHGFP	+	L06	494	214	1320	1.15992	248.223	1531.09	0.743182	0.905972
T21RBCC-VHHHuR	-	L07	573	266	1900	1	266	1900	0.796407	1.12426
T21RBCC-VHHHuR	+	L08	339	28.8	113	1.69027	48.6796	191	0.145747	0.113018

## Sheet: Supplementary Figure 5
Supplementary Figure 5B
VHHGFP	T21RBCC-VHHGFP	VHHGFP-T21RBCC	VHHHuR	T21RBCC-VHHHuR	VHHHuR-T21RBCC
1	0.670603	0.846367	0.822848	0.109507	0.33025
1	0.77508	0.885252	0.930856	0.0702759	0.284991
1	0.864204	1.2663	1.02854	0.0794412	0.24163
Supplementary Figure 5D
0h -DOX	0h +DOX	24h -DOX	24h +DOX	48h -DOX	48h +DOX	72h -DOX	72h +DOX
1	1.05554	0.930954	0.44057	0.825156	0.402182	0.922366	0.158526

## Sheet: Supplementary Figure 7
Supplementary Figure 7B
T21RBCC-VHHHuR -DOX 0h	T21RBCC-VHHHuR +DOX 0h	T21RBCC-VHHHuR +DOX 24h	T21RBCC-VHHHuR +DOX 48h	T21RBCC-VHHHuR +DOX 72h
1	1.03848	0.400304	0.209741	0.204197
1	0.660268	0.373257	0.198317	0.168879
Supplementary Figure 7C
T21RBCC-VHHHuR -DOX 0h	T21RBCC-VHHHuR +DOX 0h	T21RBCC-VHHHuR +DOX 24h	T21RBCC-VHHHuR +DOX 48h	T21RBCC-VHHHuR +DOX 72h
1	1.02641	0.650796	0.745039	0.610612
1	0.70416	0.61217	0.490605	0.351054
Supplementary Figure 7D
T21RBCC-VHHHuR -DOX 0h	T21RBCC-VHHHuR +DOX 0h	T21RBCC-VHHHuR +DOX 24h	T21RBCC-VHHHuR +DOX 48h	T21RBCC-VHHHuR +DOX 72h
1	1.01816	0.6296	0.574546	0.378324
1	0.681575	0.599085	0.52164	0.231926
Supplementary Figure 7E
T21RBCC-VHHHuR -DOX 0h	T21RBCC-VHHHuR +DOX 0h	T21RBCC-VHHHuR +DOX 24h	T21RBCC-VHHHuR +DOX 48h	T21RBCC-VHHHuR +DOX 72h
1	0.893324	0.467559	0.222952	0.164557
1	0.637541	0.350471	0.398045	0.235721
Supplementary Figure 7F
T21RBCC-VHHHuR -DOX 0h	T21RBCC-VHHHuR +DOX 0h	T21RBCC-VHHHuR +DOX 24h	T21RBCC-VHHHuR +DOX 48h	T21RBCC-VHHHuR +DOX 72h
1	0.806124	0.303765	0.070071	0.0112108
1	0.579043	0.338707	0.115545	0.00770283
Supplementary Figure 7G
Time (hours)	T21RBCC-VHHHuR -DOX				T21RBCC-VHHHuR +DOX
0	1172.72	1086.22	1058.75	1118.14	961.827	981.124	997.992	1033.1
24	983.293	1026.07			542.871	458.769
48	1173.39	1001.31			262.095	280.453
72	1104.01	1060.79			252.217	281.636
Supplementary Figure 7H
Time (hours)	T21RBCC-VHHHuR -DOX				T21RBCC-VHHHuR +DOX
0	1235.03	1451.46	1621.44	1515.79	1386.41	1486.84	1358.58	1468.59
24	1407.63	1442.7			1316.1	1256.98
48	1353.85	1392.15			1400.92	1317.82
72	1529.24	1394.31			1225.9	1265.34
Supplementary Figure 7I
Time (hours)	T21RBCC-VHHHuR -DOX				T21RBCC-VHHHuR +DOX
0	578.97	657.276	614.706	560.405	546.995	606.369	691.059	700.694
24	559.746	592.856			550.772	523.037
48	578.055	613.664			405.338	389.526
72	669.639	726.149			267.759	272.693
Supplementary Figure 7J
Time (hours)	T21RBCC-VHHHuR -DOX				T21RBCC-VHHHuR +DOX
0	448.598	500.944	494.611	486.651	418.259	474.306	424.634	465.634
24	456.334	470.18			135.259	139.801
48	472.298	444.569			88.3254	95.288
72	506.11	466.036			29.7773	39.5334
Supplementary Figure 7K
Time (hours)	T21RBCC-VHHHuR -DOX				T21RBCC-VHHHuR +DOX
0	54.6136	60.856	43.3106	46.2791	35.4978	40.1958	57.0512	34.7002
24	49.3653	54.0529			29.5656	24.5256
48	48.6413	52.2303			26.7911	27.4375
72	46.4341	37.2657			19.51	26.5116
Supplementary Figure 7M
VHHHuR -DOX	VHHHuR +DOX	T21RBCC-VHHHuR -DOX	T21RBCC-VHHHuR +DOX
1.67148	1.36625	1.6337	0.382776
1.4672	1.48708	1.7766	0.248636
Supplementary Figure 7N
VHHHuR -DOX	VHHHuR +DOX	T21RBCC-VHHHuR -DOX	T21RBCC-VHHHuR +DOX
0.835421	0.876331	1.42603	0.613682
1.06236	0.849742	1.37896	0.417451
Supplementary Figure 7O
VHHHuR -DOX	VHHHuR +DOX	T21RBCC-VHHHuR -DOX	T21RBCC-VHHHuR +DOX
1.36476	1.0585	1.41094	0.441423
1.31007	1.09806	1.44586	0.240747
Supplementary Figure 7P
VHHHuR -DOX	VHHHuR +DOX	T21RBCC-VHHHuR -DOX	T21RBCC-VHHHuR +DOX
0.305237	0.206544	0.351708	0.181478
0.263489	0.267056	0.288128	0.119606
Supplementary Figure 7Q
VHHHuR -DOX	VHHHuR +DOX	T21RBCC-VHHHuR -DOX	T21RBCC-VHHHuR +DOX
0.341723	0.395239	0.694399	0.16081
0.358911	0.227977	0.809465	0.0440141

[truncated: 1 more sheets: Supplementary Figure 8]
